# Supplementary material for: Solvent-induced structural and optical transformations in a hybrid copper phosphate framework
Source: CrystEngComm. 2026 May 25;28(24):3785–96. doi: 10.1039/d6ce00295a (PMC13220123; doi:10.1039/d6ce00295a)
Supplement: CE-028-D6CE00295A-s004 [file CE-028-D6CE00295A-s004.cif]

# Supplementary Information (SI) for CrystEngComm.
# This journal is © The Royal Society of Chemistry 2026

####################################################################### 
# 
# This file contains crystal structure data downloaded from the 
# Cambridge Structural Database (CSD) hosted by the Cambridge 
# Crystallographic Data Centre (CCDC).
# 
# Full information about CCDC data access policies and citation 
# guidelines are available at http://www.ccdc.cam.ac.uk/access/V1 
# 
# Audit and citation data items may have been added by the CCDC. 
# Please retain this information to preserve the provenance of 
# this file and to allow appropriate attribution of the data. 
# 
#######################################################################

data_copyipcs270_auto_abs_correction
_database_code_depnum_ccdc_archive 'CCDC 2496744'
loop_
_audit_author_name
_audit_author_address
'Carmona-Sepulveda I.P.'
;The Pennsylvania State University
United States of America
;
_audit_update_record             
;
2025-10-20 deposited with the CCDC.	2026-05-25 downloaded from the CCDC.
;
# start Validation Reply Form
_vrf_PLAT430_copyipcs270_auto_abs_correction 
;
PROBLEM: Short Inter D...A Contact  O1       ..O5       .       2.51 Ang.
RESPONSE: The close interdistance arises from the dynamic nature of water molecules in the framework, and could not be satisfactorily modelled. A region of diffuse electron density consistent with water was treated with an Olex2 solvent mask.
;
_vrf_PLAT110_copyipcs270_auto_abs_correction 
;
PROBLEM: ADDSYM Detects Potential Lattice Translation ...          ? Check
RESPONSE: Data was re-refined in the proposed space group, but the refinement res
;
_vrf_PLAT112_copyipcs270_auto_abs_correction 
;
PROBLEM: ADDSYM Detects New (Pseudo) Symm. Elem       b/2        100 %Fit
RESPONSE: The structure was re-refined in the suggested space group, but this ca
;
_vrf_PLAT780_copyipcs270_auto_abs_correction 
;
PROBLEM: Coordinates do not Form a Properly Connected Set     Please Do !
RESPONSE: Polymeric nature of the structure is causing this error. The structure
;
# end Validation Reply Form
_vrf_PLAT977_copyipcs270_auto_abs_correction 
;
PROBLEM: Check Negative Difference Density on H39       .      -0.39 eA-3
RESPONSE: The structure was re-refined in the suggested space group, but this ca
;
# Added during the CSD deposition process: Monday 20 October 2025 07:34 PM
# end Validation Reply Form

_audit_creation_date             2025-10-20
_audit_creation_method           
;
Olex2 1.5
(compiled 2025.07.13 svn.rb7424aed for OlexSys, GUI svn.r7314)
;
_shelx_SHELXL_version_number     2019/3
loop_
_audit_author_email
isis@psu.edu
_chemical_name_common            ?
_chemical_name_systematic        Cu4(4,4?-bipy)4(H2PO4)4?7H2O
_chemical_formula_moiety         
'C20 H18 Cu2 N4 O8 P2, C20 H18 Cu2 N4 O4 P, H O4 P'
_chemical_formula_sum            'C40 H38 Cu4 N8 O16 P4'
_chemical_formula_weight         1264.82
_chemical_melting_point          ?
loop_
_atom_type_symbol
_atom_type_description
_atom_type_scat_dispersion_real
_atom_type_scat_dispersion_imag
_atom_type_scat_source
C C 0.0181 0.0091 'International Tables Vol C Tables 4.2.6.8 and 6.1.1.4'
H H 0.0000 0.0000 'International Tables Vol C Tables 4.2.6.8 and 6.1.1.4'
Cu Cu -1.9646 0.5888 'International Tables Vol C Tables 4.2.6.8 and 6.1.1.4'
N N 0.0311 0.0180 'International Tables Vol C Tables 4.2.6.8 and 6.1.1.4'
O O 0.0492 0.0322 'International Tables Vol C Tables 4.2.6.8 and 6.1.1.4'
P P 0.2955 0.4335 'International Tables Vol C Tables 4.2.6.8 and 6.1.1.4'

_shelx_space_group_comment       
;
The symmetry employed for this shelxl refinement is uniquely defined
by the following loop, which should always be used as a source of
symmetry information in preference to the above space-group names.
They are only intended as comments.
;
_space_group_crystal_system      triclinic
_space_group_IT_number           2
_space_group_name_H-M_alt        'P -1'
_space_group_name_Hall           '-P 1'
loop_
_space_group_symop_operation_xyz
'x, y, z'
'-x, -y, -z'

_cell_length_a                   8.87240(10)
_cell_length_b                   16.9583(3)
_cell_length_c                   17.6998(4)
_cell_angle_alpha                76.181(2)
_cell_angle_beta                 89.867(2)
_cell_angle_gamma                89.996(2)
_cell_volume                     2586.04(8)
_cell_formula_units_Z            2
_cell_measurement_reflns_used    22193
_cell_measurement_temperature    173.15
_cell_measurement_theta_max      75.9510
_cell_measurement_theta_min      2.5570
_shelx_estimated_absorpt_T_max   0.838
_shelx_estimated_absorpt_T_min   0.575
_exptl_absorpt_coefficient_mu    3.656
_exptl_absorpt_correction_T_max  0.864
_exptl_absorpt_correction_T_min  0.686
_exptl_absorpt_correction_type   analytical
_exptl_absorpt_process_details   
'CrysAlisPro 1.171.44.117a (Rigaku Oxford Diffraction, 2025)'
_exptl_absorpt_special_details   ?
_exptl_crystal_colour            'clear light yellow'
_exptl_crystal_colour_lustre     clear
_exptl_crystal_colour_modifier   light
_exptl_crystal_colour_primary    yellow
_exptl_crystal_density_diffrn    1.624
_exptl_crystal_density_meas      ?
_exptl_crystal_density_method    ?
_exptl_crystal_description       plate
_exptl_crystal_F_000             1276
_exptl_crystal_preparation       'As described in main text'
_exptl_crystal_recrystallization_method 'As described in main text'
_exptl_crystal_size_max          0.17
_exptl_crystal_size_mid          0.08
_exptl_crystal_size_min          0.05
_exptl_transmission_factor_max   ?
_exptl_transmission_factor_min   ?
_diffrn_reflns_av_R_equivalents  0.0566
_diffrn_reflns_av_unetI/netI     0.0432
_diffrn_reflns_Laue_measured_fraction_full 0.999
_diffrn_reflns_Laue_measured_fraction_max 0.950
_diffrn_reflns_limit_h_max       11
_diffrn_reflns_limit_h_min       -10
_diffrn_reflns_limit_k_max       21
_diffrn_reflns_limit_k_min       -18
_diffrn_reflns_limit_l_max       21
_diffrn_reflns_limit_l_min       -21
_diffrn_reflns_number            34946
_diffrn_reflns_point_group_measured_fraction_full 0.999
_diffrn_reflns_point_group_measured_fraction_max 0.950
_diffrn_reflns_theta_full        67.684
_diffrn_reflns_theta_max         76.212
_diffrn_reflns_theta_min         2.571
_diffrn_ambient_temperature      173.15
_diffrn_detector_area_resol_mean ?
_diffrn_measured_fraction_theta_full 0.999
_diffrn_measured_fraction_theta_max 0.950
_diffrn_measurement_device_type  'ROD, SynergyCustom system, HyPix-Arc 150'
_diffrn_measurement_method       ?
_diffrn_radiation_type           CuK\a
_diffrn_radiation_wavelength     1.54184
_diffrn_source                   ?
_diffrn_special_details          ?
_reflns_Friedel_coverage         0.000
_reflns_Friedel_fraction_full    .
_reflns_Friedel_fraction_max     .
_reflns_number_gt                9048
_reflns_number_total             10260
_reflns_special_details          
;
 Reflections were merged by SHELXL according to the crystal
 class for the calculation of statistics and refinement.
 
 Structure factors included contributions from the .fab file.
 
 _reflns_Friedel_fraction is defined as the number of unique
 Friedel pairs measured divided by the number that would be
 possible theoretically, ignoring centric projections and
 systematic absences.
;
_reflns_threshold_expression     'I > 2\s(I)'
_computing_cell_refinement       ?
_computing_data_collection       ?
_computing_data_reduction        ?
_computing_molecular_graphics    'Olex2 1.5 (Dolomanov et al., 2009)'
_computing_publication_material  'Olex2 1.5 (Dolomanov et al., 2009)'
_computing_structure_refinement  'SHELXL 2019/3 (Sheldrick, 2015)'
_computing_structure_solution    'olex2.solve 1.5 (Bourhis et al., 2015)'
_refine_diff_density_max         1.805
_refine_diff_density_min         -1.584
_refine_diff_density_rms         0.193
_refine_ls_extinction_coef       0.00080(7)
_refine_ls_extinction_expression Fc^*^=kFc[1+0.001xFc^2^\l^3^/sin(2\q)]^-1/4^
_refine_ls_extinction_method     'SHELXL-2019/2 (Sheldrick 2019)'
_refine_ls_goodness_of_fit_ref   1.055
_refine_ls_hydrogen_treatment    constr
_refine_ls_matrix_type           full
_refine_ls_number_parameters     655
_refine_ls_number_reflns         10260
_refine_ls_number_restraints     18
_refine_ls_R_factor_all          0.1358
_refine_ls_R_factor_gt           0.1292
_refine_ls_restrained_S_all      1.056
_refine_ls_shift/su_max          0.000
_refine_ls_shift/su_mean         0.000
_refine_ls_structure_factor_coef Fsqd
_refine_ls_weighting_details     
'w=1/[\s^2^(Fo^2^)+(0.0435P)^2^+67.6562P] where P=(Fo^2^+2Fc^2^)/3'
_refine_ls_weighting_scheme      calc
_refine_ls_wR_factor_gt          0.2828
_refine_ls_wR_factor_ref         0.2856
_refine_special_details          
'Solvent mask was applied to account for 52 electrons in solvent-accesible voids, consistent with approximately 5 H2O molecules that were not modeled explicitly.,SQUEEZE'
_olex2_refinement_description    
;
1. Fixed Uiso
 At 1.2 times of:
  All C(H) groups
 At 1.5 times of:
  All O(H) groups
2. Uiso/Uaniso restraints and constraints
Uanis(C21) \\sim Ueq, Uanis(C18) \\sim Ueq, Uanis(C22) \\sim Ueq: with sigma of
0.01 and sigma for terminal atoms of 0.02
3.a Aromatic/amide H refined with riding coordinates:
 C10(H10), C19(H19), C11(H11), C9(H9), C23(H23), C34(H34), C29(H29), C1(H1),
 C40(H40), C24(H24), C20(H20), C12(H12), C13(H13), C30(H30), C2(H2), C7(H7),
 C32(H32), C3(H3), C17(H17), C38(H38), C33(H33), C37(H37), C14(H14A), C27(H27),
 C28(H28), C39(H39), C31(H31), C4(H4), C8(H8), C21(H21), C18(H18), C22(H22)
3.b Idealised tetrahedral OH refined as rotating group:
 O15(H15), O14(H14), O4(H4A), O11(H11A), O10(H10A)
;
_atom_sites_solution_hydrogens   geom
_atom_sites_solution_primary     iterative
_atom_sites_solution_secondary   ?
loop_
_atom_site_label
_atom_site_type_symbol
_atom_site_fract_x
_atom_site_fract_y
_atom_site_fract_z
_atom_site_U_iso_or_equiv
_atom_site_adp_type
_atom_site_occupancy
_atom_site_site_symmetry_order
_atom_site_calc_flag
_atom_site_refinement_flags_posn
_atom_site_refinement_flags_adp
_atom_site_refinement_flags_occupancy
_atom_site_disorder_assembly
_atom_site_disorder_group
Cu1 Cu -0.12552(16) 0.64892(8) -0.01294(8) 0.0304(4) Uani 1 1 d . . . . .
Cu2 Cu 0.13019(18) 0.14679(9) 0.48389(8) 0.0354(4) Uani 1 1 d . . . . .
Cu3 Cu -0.1196(2) 0.36627(9) 0.50138(9) 0.0416(4) Uani 1 1 d . . . . .
Cu4 Cu 0.1345(2) 0.87058(9) 0.00460(9) 0.0465(5) Uani 1 1 d . . . . .
P2 P -0.4969(3) 0.62747(13) -0.00864(14) 0.0284(5) Uani 1 1 d . . . A -1
P3 P 0.5028(3) 0.12898(13) 0.49417(14) 0.0300(5) Uani 1 1 d . . . . .
P4 P -0.4839(3) 0.37259(13) 0.50962(16) 0.0316(6) Uani 1 1 d . . . . .
P1 P 0.5048(3) 0.12624(14) -0.00154(16) 0.0355(6) Uani 1 1 d . . . . .
O8 O -0.3649(7) 0.6764(4) 0.0123(4) 0.0274(13) Uani 1 1 d . . . . .
O6 O -0.5500(7) 0.5600(4) 0.0570(4) 0.0304(14) Uani 1 1 d . . . . .
O15 O 0.6285(9) 0.1880(4) 0.4564(5) 0.047(2) Uani 1 1 d . . . . .
H15 H 0.599216 0.236051 0.451697 0.071 Uiso 1 1 calc R U . . .
O7 O -0.4457(10) 0.5921(4) -0.0782(4) 0.047(2) Uani 1 1 d . . . . .
O16 O 0.5617(10) 0.0613(4) 0.5565(4) 0.0451(19) Uani 1 1 d . . . . .
O13 O 0.3748(8) 0.1771(4) 0.5200(6) 0.051(2) Uani 1 1 d . . . . .
N1 N -0.0691(9) 0.5553(4) 0.0670(5) 0.0302(17) Uani 1 1 d . . . . .
O12 O -0.3625(10) 0.3328(4) 0.4742(5) 0.049(2) Uani 1 1 d . . . . .
O2 O 0.5960(10) 0.0834(4) -0.0534(5) 0.053(2) Uani 1 1 d . . . . .
N3 N 0.0794(9) 0.0535(4) 0.5652(4) 0.0276(16) Uani 1 1 d . . . . .
N7 N -0.0780(9) 0.2769(5) 0.5875(5) 0.0311(17) Uani 1 1 d . . . . .
O14 O 0.4371(13) 0.0943(4) 0.4270(5) 0.068(3) Uani 1 1 d . . . . .
H14 H 0.462990 0.045537 0.433338 0.102 Uiso 1 1 calc R U . . .
O4 O 0.4102(11) 0.1918(5) -0.0556(5) 0.053(2) Uani 1 1 d . . . . .
H4A H 0.350662 0.212657 -0.028919 0.080 Uiso 1 1 calc R U . . .
N2 N 0.0963(8) 0.2339(4) 0.3961(4) 0.0257(15) Uani 1 1 d . . . . .
O11 O -0.5829(10) 0.3057(5) 0.5628(5) 0.051(2) Uani 1 1 d . . . . .
H11A H -0.589004 0.265383 0.543130 0.077 Uiso 1 1 calc R U . . .
N4 N -0.0914(8) -0.2624(4) 0.8981(4) 0.0260(16) Uani 1 1 d . . . . .
O9 O -0.5789(10) 0.4332(4) 0.4511(5) 0.050(2) Uani 1 1 d . . . . .
O10 O -0.4104(12) 0.4167(4) 0.5669(5) 0.059(2) Uani 1 1 d . . . . .
H10A H -0.414903 0.467121 0.548536 0.088 Uiso 1 1 calc R U . . .
N5 N 0.0908(12) 0.7810(5) 0.0902(5) 0.043(2) Uani 1 1 d . . . . .
O5 O -0.6319(9) 0.6854(5) -0.0391(6) 0.059(3) Uani 1 1 d . . . . .
O3 O 0.4003(10) 0.0656(5) 0.0528(5) 0.051(2) Uani 1 1 d . . . . .
N6 N -0.0774(10) 0.4586(5) 0.4198(5) 0.0364(19) Uani 1 1 d . . . . .
O1 O 0.6053(11) 0.1655(4) 0.0484(6) 0.063(3) Uani 1 1 d . . . . .
C15 C 0.0101(10) -0.0742(5) 0.6941(5) 0.0262(18) Uani 1 1 d . . . . .
C10 C 0.0723(10) 0.5364(5) 0.0889(5) 0.0271(19) Uani 1 1 d . . . . .
H10 H 0.151101 0.568297 0.060517 0.033 Uiso 1 1 calc R U . . .
C19 C 0.0869(10) -0.1837(6) 0.8089(5) 0.0292(19) Uani 1 1 d . . . . .
H19 H 0.189513 -0.172716 0.794874 0.035 Uiso 1 1 calc R U . . .
C6 C -0.0048(10) 0.4245(5) 0.1926(5) 0.0262(18) Uani 1 1 d . . . . .
C11 C -0.0650(11) 0.0365(6) 0.5872(6) 0.034(2) Uani 1 1 d . . . . .
H11 H -0.143433 0.068715 0.559059 0.041 Uiso 1 1 calc R U . . .
N8 N 0.0937(11) -0.0391(5) 0.9205(5) 0.041(2) Uani 1 1 d . . . . .
C5 C 0.0358(9) 0.3594(5) 0.2625(5) 0.0223(17) Uani 1 1 d . . . . .
C26 C 0.0249(12) 0.6541(5) 0.2197(5) 0.031(2) Uani 1 1 d . . . . .
C9 C 0.1104(10) 0.4737(6) 0.1496(5) 0.0290(19) Uani 1 1 d . . . . .
H9 H 0.213285 0.463003 0.163054 0.035 Uiso 1 1 calc R U . . .
C16 C -0.0250(11) -0.1397(5) 0.7639(5) 0.0284(19) Uani 1 1 d . . . . .
C35 C -0.0096(12) 0.1541(6) 0.7198(6) 0.032(2) Uani 1 1 d . . . . .
C23 C 0.0668(12) 0.4826(6) 0.3982(6) 0.037(2) Uani 1 1 d . . . . .
H23 H 0.147049 0.454850 0.428831 0.044 Uiso 1 1 calc R U . . .
C36 C 0.0161(12) 0.0875(5) 0.7891(5) 0.031(2) Uani 1 1 d . . . . .
C34 C 0.0956(13) 0.1991(6) 0.6746(6) 0.038(2) Uani 1 1 d . . . . .
H34 H 0.198301 0.187954 0.688220 0.046 Uiso 1 1 calc R U . . .
C29 C 0.1737(12) 0.6743(6) 0.1984(6) 0.036(2) Uani 1 1 d . . . . .
H29 H 0.254133 0.645748 0.228264 0.043 Uiso 1 1 calc R U . . .
C1 C -0.0471(11) 0.2561(6) 0.3747(6) 0.035(2) Uani 1 1 d . . . . .
H1 H -0.126770 0.228113 0.405873 0.042 Uiso 1 1 calc R U . . .
C40 C 0.1970(13) 0.0066(7) 0.8789(7) 0.045(3) Uani 1 1 d . . . . .
H40 H 0.298545 -0.003639 0.895200 0.054 Uiso 1 1 calc R U . . .
C24 C 0.1025(12) 0.5432(6) 0.3362(6) 0.037(2) Uani 1 1 d . . . . .
H24 H 0.205275 0.556184 0.324104 0.044 Uiso 1 1 calc R U . . .
C20 C 0.0514(10) -0.2432(6) 0.8739(6) 0.031(2) Uani 1 1 d . . . . .
H20 H 0.131520 -0.272372 0.903487 0.038 Uiso 1 1 calc R U . . .
C25 C -0.0117(13) 0.5871(6) 0.2892(6) 0.038(2) Uani 1 1 d . . . . .
C12 C -0.1019(12) -0.0271(6) 0.6503(6) 0.037(2) Uani 1 1 d . . . . .
H12 H -0.204762 -0.038472 0.663632 0.044 Uiso 1 1 calc R U . . .
C13 C 0.1872(11) 0.0065(6) 0.6068(6) 0.037(2) Uani 1 1 d . . . . .
H13 H 0.289387 0.017703 0.591913 0.045 Uiso 1 1 calc R U . . .
C30 C 0.2039(12) 0.7368(6) 0.1331(6) 0.038(2) Uani 1 1 d . . . . .
H30 H 0.305687 0.749029 0.118002 0.045 Uiso 1 1 calc R U . . .
C2 C -0.0848(10) 0.3169(6) 0.3103(6) 0.034(2) Uani 1 1 d . . . . .
H2 H -0.187176 0.330331 0.297918 0.041 Uiso 1 1 calc R U . . .
C7 C -0.1494(11) 0.4415(7) 0.1674(7) 0.043(3) Uani 1 1 d . . . . .
H7 H -0.229810 0.407912 0.191911 0.052 Uiso 1 1 calc R U . . .
C32 C -0.1612(15) 0.1732(6) 0.6958(6) 0.044(3) Uani 1 1 d . . . . .
H32 H -0.242040 0.144215 0.725128 0.053 Uiso 1 1 calc R U . . .
C3 C 0.2069(12) 0.2726(7) 0.3480(7) 0.047(3) Uani 1 1 d . . . . .
H3 H 0.308437 0.255864 0.358490 0.056 Uiso 1 1 calc R U . . .
C17 C -0.1742(13) -0.1585(7) 0.7888(6) 0.047(3) Uani 1 1 d . . . . .
H17 H -0.257111 -0.130719 0.760497 0.056 Uiso 1 1 calc R U . . .
C38 C -0.0443(15) -0.0212(6) 0.8998(6) 0.045(3) Uani 1 1 d . . . . .
H38 H -0.122113 -0.052307 0.929831 0.054 Uiso 1 1 calc R U . . .
C33 C 0.0657(12) 0.2594(6) 0.6107(7) 0.039(2) Uani 1 1 d . . . . .
H33 H 0.146293 0.289543 0.582128 0.046 Uiso 1 1 calc R U . . .
C37 C -0.0873(14) 0.0425(6) 0.8347(6) 0.043(3) Uani 1 1 d . . . . .
H37 H -0.191224 0.052811 0.823767 0.052 Uiso 1 1 calc R U . . .
C14 C 0.1572(11) -0.0565(6) 0.6696(6) 0.038(2) Uani 1 1 d . . . . .
H14A H 0.237692 -0.088170 0.696410 0.046 Uiso 1 1 calc R U . . .
C27 C -0.0913(15) 0.6994(6) 0.1756(6) 0.045(3) Uani 1 1 d . . . . .
H27 H -0.194102 0.688300 0.189099 0.054 Uiso 1 1 calc R U . . .
C28 C -0.0517(14) 0.7602(6) 0.1125(6) 0.042(3) Uani 1 1 d . . . . .
H28 H -0.130787 0.789716 0.082273 0.051 Uiso 1 1 calc R U . . .
C39 C 0.1721(13) 0.0690(7) 0.8128(7) 0.048(3) Uani 1 1 d . . . . .
H39 H 0.253581 0.098300 0.784354 0.057 Uiso 1 1 calc R U . . .
C31 C -0.1906(14) 0.2327(6) 0.6311(6) 0.044(3) Uani 1 1 d . . . . .
H31 H -0.292378 0.243989 0.615625 0.053 Uiso 1 1 calc R U . . .
C4 C 0.1761(11) 0.3353(7) 0.2844(7) 0.050(3) Uani 1 1 d . . . . .
H4 H 0.258232 0.362654 0.254783 0.060 Uiso 1 1 calc R U . . .
C8 C -0.1791(11) 0.5079(7) 0.1062(7) 0.044(3) Uani 1 1 d . . . . .
H8 H -0.280829 0.520347 0.091443 0.053 Uiso 1 1 calc R U . . .
C21 C -0.1834(17) 0.5013(8) 0.3755(8) 0.063(4) Uani 1 1 d . U . . .
H21 H -0.285684 0.487446 0.388046 0.076 Uiso 1 1 calc R U . . .
C18 C -0.1962(13) -0.2192(7) 0.8560(7) 0.050(3) Uani 1 1 d . U . . .
H18 H -0.297370 -0.230222 0.872978 0.059 Uiso 1 1 calc R U . . .
C22 C -0.1534(16) 0.5653(7) 0.3116(8) 0.059(3) Uani 1 1 d . U . . .
H22 H -0.235131 0.594152 0.283240 0.071 Uiso 1 1 calc R U . . .

loop_
_atom_site_aniso_label
_atom_site_aniso_U_11
_atom_site_aniso_U_22
_atom_site_aniso_U_33
_atom_site_aniso_U_23
_atom_site_aniso_U_13
_atom_site_aniso_U_12
Cu1 0.0377(8) 0.0207(7) 0.0272(7) 0.0056(5) -0.0003(6) -0.0009(5)
Cu2 0.0427(9) 0.0281(7) 0.0275(7) 0.0092(6) 0.0031(6) -0.0003(6)
Cu3 0.0582(11) 0.0304(8) 0.0280(8) 0.0092(6) -0.0024(7) -0.0037(7)
Cu4 0.0639(11) 0.0277(8) 0.0376(9) 0.0122(7) -0.0004(8) 0.0051(7)
P2 0.0350(13) 0.0173(10) 0.0328(12) -0.0054(9) -0.0067(10) -0.0010(9)
P3 0.0389(14) 0.0177(10) 0.0315(12) -0.0022(9) 0.0021(10) -0.0072(9)
P4 0.0327(13) 0.0167(10) 0.0440(14) -0.0048(10) 0.0028(10) -0.0015(9)
P1 0.0476(15) 0.0168(10) 0.0405(14) -0.0035(10) -0.0055(11) 0.0054(10)
O8 0.025(3) 0.024(3) 0.035(3) -0.011(3) -0.001(3) -0.004(2)
O6 0.027(3) 0.027(3) 0.037(4) -0.009(3) 0.013(3) -0.006(3)
O15 0.047(5) 0.031(4) 0.069(5) -0.019(4) 0.028(4) -0.008(3)
O7 0.084(6) 0.027(4) 0.027(4) -0.002(3) 0.006(4) 0.000(4)
O16 0.082(6) 0.024(3) 0.032(4) -0.011(3) -0.008(4) 0.008(3)
O13 0.031(4) 0.028(4) 0.086(6) 0.003(4) 0.009(4) 0.000(3)
N1 0.033(4) 0.020(4) 0.035(4) -0.002(3) 0.005(3) 0.005(3)
O12 0.064(5) 0.019(3) 0.065(5) -0.012(3) 0.029(4) -0.003(3)
O2 0.055(5) 0.028(4) 0.070(6) -0.003(4) 0.024(4) 0.012(3)
N3 0.030(4) 0.027(4) 0.018(3) 0.011(3) 0.002(3) -0.004(3)
N7 0.033(4) 0.026(4) 0.030(4) 0.002(3) 0.008(3) -0.002(3)
O14 0.118(8) 0.017(3) 0.064(6) 0.001(4) -0.052(6) -0.003(4)
O4 0.078(6) 0.031(4) 0.056(5) -0.021(4) -0.027(5) 0.025(4)
N2 0.015(3) 0.029(4) 0.030(4) -0.001(3) 0.002(3) 0.000(3)
O11 0.056(5) 0.033(4) 0.061(5) -0.005(4) 0.022(4) -0.007(4)
N4 0.027(4) 0.015(3) 0.030(4) 0.005(3) 0.002(3) 0.005(3)
O9 0.068(6) 0.026(4) 0.055(5) -0.005(3) -0.022(4) 0.012(4)
O10 0.088(7) 0.023(4) 0.061(5) -0.002(4) -0.026(5) 0.004(4)
N5 0.082(7) 0.020(4) 0.025(4) -0.001(3) -0.014(4) -0.002(4)
O5 0.036(4) 0.035(4) 0.113(8) -0.030(5) -0.045(5) 0.016(3)
O3 0.056(5) 0.042(4) 0.067(5) -0.038(4) 0.014(4) -0.011(4)
N6 0.048(5) 0.025(4) 0.035(4) -0.005(3) -0.002(4) 0.004(4)
O1 0.080(7) 0.025(4) 0.080(6) -0.004(4) -0.048(5) 0.007(4)
C15 0.033(5) 0.018(4) 0.025(4) 0.001(3) -0.005(4) 0.000(3)
C10 0.024(4) 0.027(4) 0.027(4) 0.001(4) 0.006(3) 0.005(3)
C19 0.023(4) 0.032(5) 0.030(5) -0.003(4) -0.006(4) -0.004(4)
C6 0.018(4) 0.027(4) 0.031(5) -0.002(4) 0.001(3) 0.004(3)
C11 0.033(5) 0.025(5) 0.038(5) 0.005(4) -0.004(4) 0.002(4)
N8 0.062(6) 0.021(4) 0.032(4) 0.010(3) -0.013(4) -0.004(4)
C5 0.011(4) 0.023(4) 0.027(4) 0.004(3) 0.006(3) 0.002(3)
C26 0.050(6) 0.016(4) 0.026(5) -0.002(3) 0.001(4) 0.007(4)
C9 0.020(4) 0.032(5) 0.033(5) -0.005(4) 0.005(4) -0.004(4)
C16 0.031(5) 0.018(4) 0.031(5) 0.004(4) 0.006(4) -0.003(3)
C35 0.040(5) 0.023(4) 0.033(5) -0.006(4) -0.001(4) 0.005(4)
C23 0.043(6) 0.035(5) 0.029(5) -0.001(4) -0.005(4) -0.001(4)
C36 0.043(6) 0.024(4) 0.026(5) -0.006(4) 0.003(4) -0.009(4)
C34 0.046(6) 0.039(6) 0.027(5) -0.001(4) -0.003(4) -0.009(5)
C29 0.034(5) 0.031(5) 0.037(5) 0.003(4) -0.014(4) 0.006(4)
C1 0.024(5) 0.039(5) 0.032(5) 0.011(4) 0.002(4) -0.006(4)
C40 0.038(6) 0.039(6) 0.047(6) 0.012(5) 0.001(5) 0.009(5)
C24 0.042(6) 0.037(5) 0.027(5) 0.000(4) -0.005(4) -0.009(4)
C20 0.021(4) 0.031(5) 0.038(5) 0.002(4) -0.012(4) -0.004(4)
C25 0.059(7) 0.021(4) 0.031(5) -0.001(4) 0.004(5) -0.008(4)
C12 0.033(5) 0.036(5) 0.033(5) 0.007(4) 0.006(4) 0.003(4)
C13 0.019(4) 0.045(6) 0.038(5) 0.008(4) 0.003(4) 0.010(4)
C30 0.038(6) 0.031(5) 0.038(5) 0.004(4) 0.008(4) 0.004(4)
C2 0.011(4) 0.035(5) 0.044(6) 0.014(4) 0.010(4) 0.009(3)
C7 0.015(4) 0.045(6) 0.055(7) 0.018(5) -0.003(4) -0.006(4)
C32 0.074(8) 0.023(5) 0.030(5) 0.007(4) 0.007(5) -0.005(5)
C3 0.023(5) 0.049(6) 0.050(6) 0.023(5) 0.000(4) -0.009(4)
C17 0.048(6) 0.036(6) 0.038(6) 0.027(5) 0.006(5) 0.011(5)
C38 0.074(9) 0.033(5) 0.025(5) -0.002(4) 0.008(5) -0.004(5)
C33 0.033(5) 0.032(5) 0.048(6) -0.005(4) 0.005(4) 0.003(4)
C37 0.054(7) 0.033(5) 0.035(6) 0.009(4) -0.001(5) 0.006(5)
C14 0.021(5) 0.037(5) 0.047(6) 0.008(5) 0.005(4) 0.005(4)
C27 0.068(8) 0.022(5) 0.037(6) 0.006(4) 0.010(5) -0.001(5)
C28 0.059(7) 0.032(5) 0.028(5) 0.008(4) 0.004(5) -0.003(5)
C39 0.041(6) 0.045(6) 0.047(6) 0.009(5) 0.001(5) 0.009(5)
C31 0.052(7) 0.034(5) 0.040(6) 0.004(5) 0.006(5) -0.001(5)
C4 0.016(5) 0.056(7) 0.057(7) 0.027(6) -0.006(4) -0.004(4)
C8 0.018(5) 0.043(6) 0.058(7) 0.014(5) 0.001(4) -0.006(4)
C21 0.070(7) 0.047(6) 0.059(6) 0.014(5) 0.006(6) -0.018(5)
C18 0.034(5) 0.049(6) 0.048(6) 0.023(5) 0.001(4) -0.004(4)
C22 0.060(6) 0.043(6) 0.056(6) 0.024(5) -0.006(5) 0.000(5)

_geom_special_details            
;
 All esds (except the esd in the dihedral angle between two l.s. planes)
 are estimated using the full covariance matrix.  The cell esds are taken
 into account individually in the estimation of esds in distances, angles
 and torsion angles; correlations between esds in cell parameters are only
 used when they are defined by crystal symmetry.  An approximate (isotropic)
 treatment of cell esds is used for estimating esds involving l.s. planes.
;
loop_
_geom_bond_atom_site_label_1
_geom_bond_atom_site_label_2
_geom_bond_distance
_geom_bond_site_symmetry_2
_geom_bond_publ_flag
Cu1 O8 2.241(6) . ?
Cu1 N1 1.924(8) . ?
Cu1 N4 1.923(7) 1_564 ?
Cu2 O13 2.355(8) . ?
Cu2 N3 1.919(7) . ?
Cu2 N2 1.895(7) . ?
Cu3 O12 2.309(9) . ?
Cu3 N7 1.912(8) . ?
Cu3 N6 1.896(8) . ?
Cu4 N5 1.911(8) . ?
Cu4 N8 1.900(8) 1_564 ?
P2 O8 1.532(6) . ?
P2 O6 1.498(6) . ?
P2 O7 1.559(8) . ?
P2 O5 1.562(7) . ?
P3 O15 1.540(7) . ?
P3 O16 1.485(7) . ?
P3 O13 1.530(8) . ?
P3 O14 1.561(8) . ?
P4 O12 1.486(8) . ?
P4 O11 1.559(8) . ?
P4 O9 1.528(8) . ?
P4 O10 1.543(9) . ?
P1 O2 1.530(8) . ?
P1 O4 1.533(7) . ?
P1 O3 1.538(9) . ?
P1 O1 1.519(8) . ?
O15 H15 0.8400 . ?
N1 C10 1.330(12) . ?
N1 C8 1.345(12) . ?
N3 C11 1.349(12) . ?
N3 C13 1.348(12) . ?
N7 C33 1.351(13) . ?
N7 C31 1.369(13) . ?
O14 H14 0.8400 . ?
O4 H4A 0.8400 . ?
N2 C1 1.356(12) . ?
N2 C3 1.359(12) . ?
O11 H11A 0.8400 . ?
N4 C20 1.351(12) . ?
N4 C18 1.304(13) . ?
O10 H10A 0.8400 . ?
N5 C30 1.371(14) . ?
N5 C28 1.346(15) . ?
N6 C23 1.368(14) . ?
N6 C21 1.325(16) . ?
C15 C16 1.483(11) . ?
C15 C12 1.390(13) . ?
C15 C14 1.384(13) . ?
C10 H10 0.9500 . ?
C10 C9 1.362(13) . ?
C19 H19 0.9500 . ?
C19 C16 1.377(13) . ?
C19 C20 1.373(13) . ?
C6 C5 1.494(12) . ?
C6 C9 1.419(12) . ?
C6 C7 1.367(12) . ?
C11 H11 0.9500 . ?
C11 C12 1.394(13) . ?
N8 C40 1.306(14) . ?
N8 C38 1.294(16) . ?
C5 C2 1.444(11) . ?
C5 C4 1.339(12) . ?
C26 C29 1.392(15) . ?
C26 C25 1.496(13) . ?
C26 C27 1.407(15) . ?
C9 H9 0.9500 . ?
C16 C17 1.407(14) . ?
C35 C36 1.475(13) . ?
C35 C34 1.341(14) . ?
C35 C32 1.426(16) . ?
C23 H23 0.9500 . ?
C23 C24 1.349(14) . ?
C36 C37 1.334(14) . ?
C36 C39 1.459(15) . ?
C34 H34 0.9500 . ?
C34 C33 1.359(14) . ?
C29 H29 0.9500 . ?
C29 C30 1.394(13) . ?
C1 H1 0.9500 . ?
C1 C2 1.383(13) . ?
C40 H40 0.9500 . ?
C40 C39 1.395(14) . ?
C24 H24 0.9500 . ?
C24 C25 1.407(15) . ?
C20 H20 0.9500 . ?
C25 C22 1.343(17) . ?
C12 H12 0.9500 . ?
C13 H13 0.9500 . ?
C13 C14 1.371(14) . ?
C30 H30 0.9500 . ?
C2 H2 0.9500 . ?
C7 H7 0.9500 . ?
C7 C8 1.389(14) . ?
C32 H32 0.9500 . ?
C32 C31 1.359(14) . ?
C3 H3 0.9500 . ?
C3 C4 1.379(14) . ?
C17 H17 0.9500 . ?
C17 C18 1.388(13) . ?
C38 H38 0.9500 . ?
C38 C37 1.430(14) . ?
C33 H33 0.9500 . ?
C37 H37 0.9500 . ?
C14 H14A 0.9500 . ?
C27 H27 0.9500 . ?
C27 C28 1.371(13) . ?
C28 H28 0.9500 . ?
C39 H39 0.9500 . ?
C31 H31 0.9500 . ?
C4 H4 0.9500 . ?
C8 H8 0.9500 . ?
C21 H21 0.9500 . ?
C21 C22 1.393(15) . ?
C18 H18 0.9500 . ?
C22 H22 0.9500 . ?

loop_
_geom_angle_atom_site_label_1
_geom_angle_atom_site_label_2
_geom_angle_atom_site_label_3
_geom_angle
_geom_angle_site_symmetry_1
_geom_angle_site_symmetry_3
_geom_angle_publ_flag
N1 Cu1 O8 106.0(3) . . ?
N4 Cu1 O8 98.7(3) 1_564 . ?
N4 Cu1 N1 155.2(3) 1_564 . ?
N3 Cu2 O13 101.9(3) . . ?
N2 Cu2 O13 101.1(3) . . ?
N2 Cu2 N3 156.7(3) . . ?
N7 Cu3 O12 99.2(3) . . ?
N6 Cu3 O12 102.9(3) . . ?
N6 Cu3 N7 157.2(4) . . ?
N8 Cu4 N5 157.3(5) 1_564 . ?
O8 P2 O7 107.6(4) . . ?
O8 P2 O5 109.8(4) . . ?
O6 P2 O8 114.1(4) . . ?
O6 P2 O7 109.6(4) . . ?
O6 P2 O5 109.2(5) . . ?
O7 P2 O5 106.2(5) . . ?
O15 P3 O14 105.3(5) . . ?
O16 P3 O15 112.0(5) . . ?
O16 P3 O13 114.3(5) . . ?
O16 P3 O14 109.5(4) . . ?
O13 P3 O15 109.2(4) . . ?
O13 P3 O14 105.9(6) . . ?
O12 P4 O11 108.9(4) . . ?
O12 P4 O9 114.5(5) . . ?
O12 P4 O10 108.1(6) . . ?
O9 P4 O11 111.9(5) . . ?
O9 P4 O10 109.1(4) . . ?
O10 P4 O11 103.8(5) . . ?
O2 P1 O4 107.0(5) . . ?
O2 P1 O3 110.5(4) . . ?
O4 P1 O3 109.7(6) . . ?
O1 P1 O2 112.1(6) . . ?
O1 P1 O4 109.4(4) . . ?
O1 P1 O3 108.1(5) . . ?
P2 O8 Cu1 121.7(3) . . ?
P3 O15 H15 109.5 . . ?
P3 O13 Cu2 115.9(5) . . ?
C10 N1 Cu1 124.1(6) . . ?
C10 N1 C8 117.4(8) . . ?
C8 N1 Cu1 118.4(7) . . ?
P4 O12 Cu3 115.4(5) . . ?
C11 N3 Cu2 121.3(6) . . ?
C13 N3 Cu2 121.2(6) . . ?
C13 N3 C11 117.3(8) . . ?
C33 N7 Cu3 120.0(7) . . ?
C33 N7 C31 117.8(9) . . ?
C31 N7 Cu3 122.0(7) . . ?
P3 O14 H14 109.5 . . ?
P1 O4 H4A 109.5 . . ?
C1 N2 Cu2 119.3(6) . . ?
C1 N2 C3 116.2(8) . . ?
C3 N2 Cu2 124.3(6) . . ?
P4 O11 H11A 109.5 . . ?
C20 N4 Cu1 119.2(6) . 1_546 ?
C18 N4 Cu1 125.5(7) . 1_546 ?
C18 N4 C20 115.3(8) . . ?
P4 O10 H10A 109.5 . . ?
C30 N5 Cu4 121.2(8) . . ?
C28 N5 Cu4 121.7(7) . . ?
C28 N5 C30 117.1(9) . . ?
C23 N6 Cu3 122.2(7) . . ?
C21 N6 Cu3 123.1(8) . . ?
C21 N6 C23 114.5(9) . . ?
C12 C15 C16 122.1(9) . . ?
C14 C15 C16 121.3(8) . . ?
C14 C15 C12 116.6(8) . . ?
N1 C10 H10 118.2 . . ?
N1 C10 C9 123.7(8) . . ?
C9 C10 H10 118.2 . . ?
C16 C19 H19 119.7 . . ?
C16 C19 C20 120.6(9) . . ?
C20 C19 H19 119.7 . . ?
C9 C6 C5 119.5(8) . . ?
C7 C6 C5 123.7(8) . . ?
C7 C6 C9 116.7(8) . . ?
N3 C11 H11 119.2 . . ?
N3 C11 C12 121.6(9) . . ?
C12 C11 H11 119.2 . . ?
C40 N8 Cu4 124.4(8) . 1_546 ?
C38 N8 Cu4 119.6(8) . 1_546 ?
C38 N8 C40 115.9(9) . . ?
C2 C5 C6 118.2(7) . . ?
C4 C5 C6 125.4(8) . . ?
C4 C5 C2 116.3(8) . . ?
C29 C26 C25 121.0(9) . . ?
C29 C26 C27 118.6(9) . . ?
C27 C26 C25 120.4(10) . . ?
C10 C9 C6 119.4(8) . . ?
C10 C9 H9 120.3 . . ?
C6 C9 H9 120.3 . . ?
C19 C16 C15 121.7(8) . . ?
C19 C16 C17 116.5(8) . . ?
C17 C16 C15 121.7(8) . . ?
C34 C35 C36 127.0(10) . . ?
C34 C35 C32 115.0(9) . . ?
C32 C35 C36 118.0(9) . . ?
N6 C23 H23 117.9 . . ?
C24 C23 N6 124.3(10) . . ?
C24 C23 H23 117.9 . . ?
C37 C36 C35 127.6(10) . . ?
C37 C36 C39 115.2(9) . . ?
C39 C36 C35 117.2(9) . . ?
C35 C34 H34 117.7 . . ?
C35 C34 C33 124.6(11) . . ?
C33 C34 H34 117.7 . . ?
C26 C29 H29 120.2 . . ?
C26 C29 C30 119.6(9) . . ?
C30 C29 H29 120.2 . . ?
N2 C1 H1 117.9 . . ?
N2 C1 C2 124.2(8) . . ?
C2 C1 H1 117.9 . . ?
N8 C40 H40 117.0 . . ?
N8 C40 C39 126.1(11) . . ?
C39 C40 H40 117.0 . . ?
C23 C24 H24 119.8 . . ?
C23 C24 C25 120.4(10) . . ?
C25 C24 H24 119.8 . . ?
N4 C20 C19 123.5(8) . . ?
N4 C20 H20 118.2 . . ?
C19 C20 H20 118.2 . . ?
C24 C25 C26 121.4(10) . . ?
C22 C25 C26 123.1(10) . . ?
C22 C25 C24 115.5(9) . . ?
C15 C12 C11 120.7(9) . . ?
C15 C12 H12 119.6 . . ?
C11 C12 H12 119.6 . . ?
N3 C13 H13 118.3 . . ?
N3 C13 C14 123.5(9) . . ?
C14 C13 H13 118.3 . . ?
N5 C30 C29 121.8(10) . . ?
N5 C30 H30 119.1 . . ?
C29 C30 H30 119.1 . . ?
C5 C2 H2 120.9 . . ?
C1 C2 C5 118.2(8) . . ?
C1 C2 H2 120.9 . . ?
C6 C7 H7 119.9 . . ?
C6 C7 C8 120.2(9) . . ?
C8 C7 H7 119.9 . . ?
C35 C32 H32 119.9 . . ?
C31 C32 C35 120.3(11) . . ?
C31 C32 H32 119.9 . . ?
N2 C3 H3 119.0 . . ?
N2 C3 C4 122.0(9) . . ?
C4 C3 H3 119.0 . . ?
C16 C17 H17 121.1 . . ?
C18 C17 C16 117.7(10) . . ?
C18 C17 H17 121.1 . . ?
N8 C38 H38 117.9 . . ?
N8 C38 C37 124.3(11) . . ?
C37 C38 H38 117.9 . . ?
N7 C33 C34 120.4(10) . . ?
N7 C33 H33 119.8 . . ?
C34 C33 H33 119.8 . . ?
C36 C37 C38 121.0(11) . . ?
C36 C37 H37 119.5 . . ?
C38 C37 H37 119.5 . . ?
C15 C14 H14A 119.9 . . ?
C13 C14 C15 120.2(9) . . ?
C13 C14 H14A 119.9 . . ?
C26 C27 H27 121.0 . . ?
C28 C27 C26 118.1(11) . . ?
C28 C27 H27 121.0 . . ?
N5 C28 C27 124.8(11) . . ?
N5 C28 H28 117.6 . . ?
C27 C28 H28 117.6 . . ?
C36 C39 H39 121.3 . . ?
C40 C39 C36 117.4(10) . . ?
C40 C39 H39 121.3 . . ?
N7 C31 H31 119.0 . . ?
C32 C31 N7 122.0(11) . . ?
C32 C31 H31 119.0 . . ?
C5 C4 C3 122.9(9) . . ?
C5 C4 H4 118.5 . . ?
C3 C4 H4 118.5 . . ?
N1 C8 C7 122.5(9) . . ?
N1 C8 H8 118.8 . . ?
C7 C8 H8 118.8 . . ?
N6 C21 H21 118.1 . . ?
N6 C21 C22 123.7(13) . . ?
C22 C21 H21 118.1 . . ?
N4 C18 C17 126.3(10) . . ?
N4 C18 H18 116.9 . . ?
C17 C18 H18 116.9 . . ?
C25 C22 C21 121.6(12) . . ?
C25 C22 H22 119.2 . . ?
C21 C22 H22 119.2 . . ?

loop_
_geom_torsion_atom_site_label_1
_geom_torsion_atom_site_label_2
_geom_torsion_atom_site_label_3
_geom_torsion_atom_site_label_4
_geom_torsion
_geom_torsion_site_symmetry_1
_geom_torsion_site_symmetry_2
_geom_torsion_site_symmetry_3
_geom_torsion_site_symmetry_4
_geom_torsion_publ_flag
Cu1 N1 C10 C9 174.6(7) . . . . ?
Cu1 N1 C8 C7 -176.7(10) . . . . ?
Cu1 N4 C20 C19 176.7(8) 1_546 . . . ?
Cu1 N4 C18 C17 -175.5(11) 1_546 . . . ?
Cu2 N3 C11 C12 -174.6(8) . . . . ?
Cu2 N3 C13 C14 174.3(9) . . . . ?
Cu2 N2 C1 C2 -177.8(9) . . . . ?
Cu2 N2 C3 C4 179.4(10) . . . . ?
Cu3 N7 C33 C34 176.1(8) . . . . ?
Cu3 N7 C31 C32 -174.9(9) . . . . ?
Cu3 N6 C23 C24 173.6(8) . . . . ?
Cu3 N6 C21 C22 -174.8(11) . . . . ?
Cu4 N5 C30 C29 176.2(8) . . . . ?
Cu4 N5 C28 C27 -176.5(9) . . . . ?
Cu4 N8 C40 C39 174.2(10) 1_546 . . . ?
Cu4 N8 C38 C37 -176.2(9) 1_546 . . . ?
O6 P2 O8 Cu1 95.8(5) . . . . ?
O15 P3 O13 Cu2 131.8(5) . . . . ?
O7 P2 O8 Cu1 -26.1(5) . . . . ?
O16 P3 O13 Cu2 -101.8(5) . . . . ?
O13 Cu2 N2 C1 -156.3(8) . . . . ?
O13 Cu2 N2 C3 29.4(10) . . . . ?
N1 C10 C9 C6 0.6(15) . . . . ?
O12 Cu3 N6 C23 -158.3(8) . . . . ?
O12 Cu3 N6 C21 16.5(11) . . . . ?
N3 Cu2 N2 C1 13.7(14) . . . . ?
N3 Cu2 N2 C3 -160.5(10) . . . . ?
N3 C11 C12 C15 1.6(17) . . . . ?
N3 C13 C14 C15 -0.9(18) . . . . ?
N7 Cu3 N6 C23 8.4(15) . . . . ?
N7 Cu3 N6 C21 -176.8(11) . . . . ?
O14 P3 O13 Cu2 18.9(6) . . . . ?
N2 C1 C2 C5 0.3(17) . . . . ?
N2 C3 C4 C5 -4(2) . . . . ?
O11 P4 O12 Cu3 -121.0(5) . . . . ?
O9 P4 O12 Cu3 113.0(5) . . . . ?
O10 P4 O12 Cu3 -8.8(6) . . . . ?
O5 P2 O8 Cu1 -141.2(5) . . . . ?
N6 C23 C24 C25 0.8(17) . . . . ?
N6 C21 C22 C25 2(2) . . . . ?
C15 C16 C17 C18 -178.2(11) . . . . ?
C10 N1 C8 C7 0.2(17) . . . . ?
C19 C16 C17 C18 0.1(17) . . . . ?
C6 C5 C2 C1 179.4(9) . . . . ?
C6 C5 C4 C3 -177.4(12) . . . . ?
C6 C7 C8 N1 3(2) . . . . ?
C11 N3 C13 C14 -0.1(16) . . . . ?
N8 C40 C39 C36 2(2) . . . . ?
N8 C38 C37 C36 1.4(18) . . . . ?
C5 C6 C9 C10 -175.8(9) . . . . ?
C5 C6 C7 C8 174.0(11) . . . . ?
C26 C29 C30 N5 2.1(16) . . . . ?
C26 C25 C22 C21 178.3(12) . . . . ?
C26 C27 C28 N5 -1.4(18) . . . . ?
C9 C6 C5 C2 172.7(9) . . . . ?
C9 C6 C5 C4 -8.7(16) . . . . ?
C9 C6 C7 C8 -4.5(17) . . . . ?
C16 C15 C12 C11 176.9(9) . . . . ?
C16 C15 C14 C13 -177.2(10) . . . . ?
C16 C19 C20 N4 -0.2(16) . . . . ?
C16 C17 C18 N4 -2(2) . . . . ?
C35 C36 C37 C38 179.2(10) . . . . ?
C35 C36 C39 C40 179.3(10) . . . . ?
C35 C34 C33 N7 -1.4(17) . . . . ?
C35 C32 C31 N7 -0.9(17) . . . . ?
C23 N6 C21 C22 0(2) . . . . ?
C23 C24 C25 C26 -179.5(10) . . . . ?
C23 C24 C25 C22 1.1(16) . . . . ?
C36 C35 C34 C33 179.3(10) . . . . ?
C36 C35 C32 C31 -178.3(10) . . . . ?
C34 C35 C36 C37 179.8(11) . . . . ?
C34 C35 C36 C39 1.5(15) . . . . ?
C34 C35 C32 C31 0.5(15) . . . . ?
C29 C26 C25 C24 1.0(15) . . . . ?
C29 C26 C25 C22 -179.7(12) . . . . ?
C29 C26 C27 C28 1.6(15) . . . . ?
C1 N2 C3 C4 5.0(18) . . . . ?
C40 N8 C38 C37 1.7(17) . . . . ?
C24 C25 C22 C21 -2(2) . . . . ?
C20 N4 C18 C17 2.3(19) . . . . ?
C20 C19 C16 C15 179.0(9) . . . . ?
C20 C19 C16 C17 0.8(15) . . . . ?
C25 C26 C29 C30 179.7(9) . . . . ?
C25 C26 C27 C28 179.9(10) . . . . ?
C12 C15 C16 C19 -177.0(10) . . . . ?
C12 C15 C16 C17 1.1(15) . . . . ?
C12 C15 C14 C13 2.2(16) . . . . ?
C13 N3 C11 C12 -0.2(15) . . . . ?
C30 N5 C28 C27 1.5(17) . . . . ?
C2 C5 C4 C3 1.2(19) . . . . ?
C7 C6 C5 C2 -5.8(15) . . . . ?
C7 C6 C5 C4 172.8(12) . . . . ?
C7 C6 C9 C10 2.8(14) . . . . ?
C32 C35 C36 C37 -1.7(16) . . . . ?
C32 C35 C36 C39 -179.9(10) . . . . ?
C32 C35 C34 C33 0.7(16) . . . . ?
C3 N2 C1 C2 -3.1(16) . . . . ?
C38 N8 C40 C39 -3.7(19) . . . . ?
C33 N7 C31 C32 0.2(16) . . . . ?
C37 C36 C39 C40 0.8(16) . . . . ?
C14 C15 C16 C19 2.4(15) . . . . ?
C14 C15 C16 C17 -179.4(11) . . . . ?
C14 C15 C12 C11 -2.6(15) . . . . ?
C27 C26 C29 C30 -2.0(15) . . . . ?
C27 C26 C25 C24 -177.3(10) . . . . ?
C27 C26 C25 C22 2.1(16) . . . . ?
C28 N5 C30 C29 -1.8(15) . . . . ?
C39 C36 C37 C38 -2.5(16) . . . . ?
C31 N7 C33 C34 0.9(15) . . . . ?
C4 C5 C2 C1 0.7(16) . . . . ?
C8 N1 C10 C9 -2.1(15) . . . . ?
C21 N6 C23 C24 -1.5(16) . . . . ?
C18 N4 C20 C19 -1.3(15) . . . . ?

_smtbx_masks_special_details     ?
loop_
_smtbx_masks_void_nr
_smtbx_masks_void_average_x
_smtbx_masks_void_average_y
_smtbx_masks_void_average_z
_smtbx_masks_void_volume
_smtbx_masks_void_count_electrons
_smtbx_masks_void_content
1 0.483 -0.585 0.750 204.4 52.5 ?
2 0.517 -0.386 0.250 204.4 52.3 ?

_smtbx_masks_void_probe_radius   1.2
_smtbx_masks_void_truncation_radius 1.2
_shelx_res_file                  
;
TITL ipcs270_auto_abs_correction_a.res in P-1
    copyipcs270_auto_abs_correction.res
    created by SHELXL-2019/3 at 12:44:16 on 20-Oct-2025
REM Old TITL ipcs270_auto_abs_correction in P-1
REM SHELXT solution in P-1: R1 0.231, Rweak 0.022, Alpha 0.124
REM <I/s> 0.000 for 0 systematic absences, Orientation as input
REM Formula found by SHELXT: C50 Cu4 N14 O8 P4
CELL 1.54184 8.8724 16.9583 17.6998 76.181 89.867 89.996
ZERR 2 0.0001 0.0003 0.0004 0.002 0.002 0.002
LATT 1
SFAC C H Cu N O P
UNIT 80 76 8 16 32 8
ISOR 0.01 0.02 C21 > C22

L.S. 200
PLAN  15
SIZE 0.05 0.08 0.17
TEMP -100
CONF
BOND
list 4
MORE -1
BOND $H
ABIN
fmap 2
acta
REM <olex2.extras>
REM <HklSrc "%../../ipcs270%20(173K)/ipcs270/ipcs270_auto_abs_correction.hkl">
REM </olex2.extras>

WGHT    0.043500   67.656197
EXTI    0.000795
FVAR       0.27105
CU1   3   -0.125521    0.648923   -0.012942    11.00000    0.03766    0.02072 =
         0.02715    0.00563   -0.00028   -0.00091
CU2   3    0.130187    0.146787    0.483892    11.00000    0.04273    0.02811 =
         0.02745    0.00919    0.00314   -0.00031
CU3   3   -0.119647    0.366267    0.501376    11.00000    0.05824    0.03035 =
         0.02803    0.00925   -0.00237   -0.00374
CU4   3    0.134499    0.870583    0.004597    11.00000    0.06388    0.02775 =
         0.03763    0.01222   -0.00038    0.00513
PART -1
P2    6   -0.496894    0.627473   -0.008636    11.00000    0.03495    0.01726 =
         0.03279   -0.00536   -0.00673   -0.00103
PART 0
P3    6    0.502834    0.128976    0.494175    11.00000    0.03895    0.01768 =
         0.03149   -0.00223    0.00213   -0.00717

P4    6   -0.483919    0.372587    0.509617    11.00000    0.03272    0.01674 =
         0.04395   -0.00481    0.00283   -0.00147
P1    6    0.504759    0.126237   -0.001542    11.00000    0.04762    0.01682 =
         0.04048   -0.00349   -0.00548    0.00545
O8    5   -0.364890    0.676403    0.012314    11.00000    0.02469    0.02437 =
         0.03500   -0.01065   -0.00067   -0.00391
O6    5   -0.549978    0.559981    0.057037    11.00000    0.02717    0.02715 =
         0.03731   -0.00880    0.01330   -0.00640
O15   5    0.628516    0.188028    0.456353    11.00000    0.04702    0.03055 =
         0.06859   -0.01943    0.02771   -0.00784
AFIX 147
H15   2    0.599216    0.236051    0.451697    11.00000   -1.50000
AFIX   0
O7    5   -0.445747    0.592072   -0.078176    11.00000    0.08402    0.02686 =
         0.02718   -0.00248    0.00577    0.00016
O16   5    0.561680    0.061308    0.556543    11.00000    0.08161    0.02386 =
         0.03192   -0.01058   -0.00773    0.00774
O13   5    0.374777    0.177089    0.520038    11.00000    0.03140    0.02780 =
         0.08590    0.00268    0.00913    0.00026
N1    4   -0.069052    0.555340    0.067034    11.00000    0.03311    0.02007 =
         0.03471   -0.00153    0.00513    0.00527

O12   5   -0.362534    0.332783    0.474200    11.00000    0.06422    0.01916 =
         0.06510   -0.01161    0.02919   -0.00326
O2    5    0.595962    0.083374   -0.053380    11.00000    0.05547    0.02783 =
         0.07014   -0.00307    0.02351    0.01205
N3    4    0.079388    0.053525    0.565157    11.00000    0.02964    0.02698 =
         0.01807    0.01054    0.00167   -0.00363
N7    4   -0.078008    0.276915    0.587514    11.00000    0.03323    0.02579 =
         0.03009    0.00168    0.00799   -0.00203
O14   5    0.437100    0.094325    0.426991    11.00000    0.11823    0.01695 =
         0.06360    0.00076   -0.05177   -0.00271
AFIX 147
H14   2    0.462990    0.045537    0.433338    11.00000   -1.50000
AFIX   0

O4    5    0.410243    0.191831   -0.055596    11.00000    0.07838    0.03141 =
         0.05622   -0.02125   -0.02733    0.02460
AFIX 147
H4A   2    0.350662    0.212657   -0.028919    11.00000   -1.50000
AFIX   0

N2    4    0.096309    0.233903    0.396145    11.00000    0.01453    0.02922 =
         0.03040   -0.00111    0.00179   -0.00018
O11   5   -0.582868    0.305696    0.562815    11.00000    0.05637    0.03272 =
         0.06101   -0.00544    0.02207   -0.00700
AFIX 147
H11A  2   -0.589004    0.265383    0.543130    11.00000   -1.50000
AFIX   0

N4    4   -0.091438   -0.262432    0.898119    11.00000    0.02704    0.01524 =
         0.03032    0.00528    0.00219    0.00461
O9    5   -0.578945    0.433214    0.451118    11.00000    0.06804    0.02624 =
         0.05492   -0.00505   -0.02176    0.01155
O10   5   -0.410432    0.416706    0.566931    11.00000    0.08836    0.02279 =
         0.06074   -0.00246   -0.02634    0.00434
AFIX 147
H10A  2   -0.414903    0.467121    0.548536    11.00000   -1.50000
AFIX   0
N5    4    0.090784    0.781032    0.090211    11.00000    0.08214    0.02008 =
         0.02543   -0.00100   -0.01365   -0.00198

O5    5   -0.631879    0.685401   -0.039082    11.00000    0.03556    0.03514 =
         0.11298   -0.02998   -0.04546    0.01633
O3    5    0.400294    0.065638    0.052806    11.00000    0.05602    0.04189 =
         0.06720   -0.03793    0.01420   -0.01077
N6    4   -0.077353    0.458603    0.419827    11.00000    0.04819    0.02512 =
         0.03496   -0.00541   -0.00161    0.00438
O1    5    0.605258    0.165528    0.048436    11.00000    0.08033    0.02538 =
         0.08025   -0.00365   -0.04782    0.00686
C15   1    0.010120   -0.074219    0.694072    11.00000    0.03287    0.01755 =
         0.02496    0.00134   -0.00497   -0.00006
C10   1    0.072307    0.536355    0.088865    11.00000    0.02353    0.02686 =
         0.02699    0.00129    0.00634    0.00457
AFIX  43
H10   2    0.151101    0.568297    0.060517    11.00000   -1.20000
AFIX   0
C19   1    0.086865   -0.183651    0.808909    11.00000    0.02310    0.03197 =
         0.03020   -0.00291   -0.00620   -0.00432
AFIX  43
H19   2    0.189513   -0.172716    0.794874    11.00000   -1.20000
AFIX   0
C6    1   -0.004791    0.424478    0.192560    11.00000    0.01812    0.02728 =
         0.03055   -0.00152    0.00076    0.00449
C11   1   -0.065006    0.036514    0.587231    11.00000    0.03289    0.02532 =
         0.03829    0.00483   -0.00358    0.00155
AFIX  43
H11   2   -0.143433    0.068715    0.559059    11.00000   -1.20000
AFIX   0

N8    4    0.093684   -0.039052    0.920476    11.00000    0.06180    0.02136 =
         0.03183    0.00954   -0.01306   -0.00357
C5    1    0.035800    0.359360    0.262507    11.00000    0.01115    0.02332 =
         0.02737    0.00384    0.00589    0.00166
C26   1    0.024859    0.654080    0.219703    11.00000    0.05012    0.01560 =
         0.02645   -0.00228    0.00070    0.00698
C9    1    0.110445    0.473680    0.149590    11.00000    0.02031    0.03246 =
         0.03259   -0.00472    0.00478   -0.00358
AFIX  43
H9    2    0.213285    0.463003    0.163054    11.00000   -1.20000
AFIX   0
C16   1   -0.024992   -0.139675    0.763871    11.00000    0.03091    0.01805 =
         0.03121    0.00409    0.00587   -0.00287

C35   1   -0.009567    0.154132    0.719779    11.00000    0.04050    0.02330 =
         0.03251   -0.00649   -0.00098    0.00506
C23   1    0.066832    0.482628    0.398176    11.00000    0.04293    0.03542 =
         0.02904   -0.00138   -0.00509   -0.00139
AFIX  43
H23   2    0.147049    0.454850    0.428831    11.00000   -1.20000
AFIX   0
C36   1    0.016108    0.087460    0.789110    11.00000    0.04287    0.02411 =
         0.02617   -0.00622    0.00282   -0.00903
C34   1    0.095649    0.199082    0.674600    11.00000    0.04598    0.03901 =
         0.02676   -0.00091   -0.00338   -0.00865
AFIX  43
H34   2    0.198301    0.187954    0.688220    11.00000   -1.20000
AFIX   0
C29   1    0.173681    0.674330    0.198446    11.00000    0.03368    0.03071 =
         0.03680    0.00281   -0.01371    0.00615
AFIX  43
H29   2    0.254133    0.645748    0.228264    11.00000   -1.20000
AFIX   0

C1    1   -0.047097    0.256097    0.374701    11.00000    0.02400    0.03910 =
         0.03201    0.01078    0.00200   -0.00620
AFIX  43
H1    2   -0.126770    0.228113    0.405873    11.00000   -1.20000
AFIX   0

C40   1    0.196981    0.006591    0.878914    11.00000    0.03756    0.03857 =
         0.04695    0.01191    0.00141    0.00857
AFIX  43
H40   2    0.298545   -0.003639    0.895200    11.00000   -1.20000
AFIX   0
C24   1    0.102499    0.543156    0.336168    11.00000    0.04194    0.03667 =
         0.02699    0.00040   -0.00469   -0.00862
AFIX  43
H24   2    0.205275    0.556184    0.324104    11.00000   -1.20000
AFIX   0

C20   1    0.051376   -0.243170    0.873927    11.00000    0.02068    0.03081 =
         0.03777    0.00175   -0.01186   -0.00353
AFIX  43
H20   2    0.131520   -0.272372    0.903487    11.00000   -1.20000
AFIX   0

C25   1   -0.011692    0.587132    0.289227    11.00000    0.05883    0.02130 =
         0.03116   -0.00109    0.00439   -0.00820
C12   1   -0.101906   -0.027135    0.650345    11.00000    0.03293    0.03597 =
         0.03309    0.00726    0.00613    0.00316
AFIX  43
H12   2   -0.204762   -0.038472    0.663632    11.00000   -1.20000
AFIX   0
C13   1    0.187205    0.006539    0.606829    11.00000    0.01943    0.04530 =
         0.03810    0.00753    0.00328    0.00954
AFIX  43
H13   2    0.289387    0.017703    0.591913    11.00000   -1.20000
AFIX   0

C30   1    0.203922    0.736792    0.133150    11.00000    0.03795    0.03112 =
         0.03791    0.00369    0.00795    0.00411
AFIX  43
H30   2    0.305687    0.749029    0.118002    11.00000   -1.20000
AFIX   0

C2    1   -0.084779    0.316895    0.310322    11.00000    0.01070    0.03526 =
         0.04386    0.01431    0.01041    0.00876
AFIX  43
H2    2   -0.187176    0.330331    0.297918    11.00000   -1.20000
AFIX   0
C7    1   -0.149399    0.441543    0.167438    11.00000    0.01482    0.04498 =
         0.05463    0.01805   -0.00328   -0.00610
AFIX  43
H7    2   -0.229810    0.407912    0.191911    11.00000   -1.20000
AFIX   0

C32   1   -0.161204    0.173218    0.695773    11.00000    0.07355    0.02307 =
         0.03014    0.00669    0.00660   -0.00458
AFIX  43
H32   2   -0.242040    0.144215    0.725128    11.00000   -1.20000
AFIX   0

C3    1    0.206859    0.272563    0.348005    11.00000    0.02313    0.04878 =
         0.04999    0.02331    0.00019   -0.00878
AFIX  43
H3    2    0.308437    0.255864    0.358490    11.00000   -1.20000
AFIX   0
C17   1   -0.174227   -0.158538    0.788758    11.00000    0.04798    0.03644 =
         0.03840    0.02734    0.00626    0.01096
AFIX  43
H17   2   -0.257111   -0.130719    0.760497    11.00000   -1.20000
AFIX   0

C38   1   -0.044290   -0.021156    0.899804    11.00000    0.07440    0.03309 =
         0.02511   -0.00240    0.00845   -0.00429
AFIX  43
H38   2   -0.122113   -0.052307    0.929831    11.00000   -1.20000
AFIX   0
C33   1    0.065708    0.259441    0.610693    11.00000    0.03337    0.03184 =
         0.04818   -0.00526    0.00517    0.00334
AFIX  43
H33   2    0.146293    0.289543    0.582128    11.00000   -1.20000
AFIX   0
C37   1   -0.087334    0.042456    0.834701    11.00000    0.05387    0.03258 =
         0.03526    0.00871   -0.00056    0.00638
AFIX  43
H37   2   -0.191224    0.052811    0.823767    11.00000   -1.20000
AFIX   0

C14   1    0.157239   -0.056521    0.669610    11.00000    0.02104    0.03747 =
         0.04728    0.00801    0.00480    0.00543
AFIX  43
H14A  2    0.237692   -0.088170    0.696410    11.00000   -1.20000
AFIX   0

C27   1   -0.091290    0.699440    0.175571    11.00000    0.06835    0.02205 =
         0.03718    0.00631    0.01010   -0.00140
AFIX  43
H27   2   -0.194102    0.688300    0.189099    11.00000   -1.20000
AFIX   0
C28   1   -0.051743    0.760176    0.112488    11.00000    0.05886    0.03165 =
         0.02807    0.00836    0.00359   -0.00310
AFIX  43
H28   2   -0.130787    0.789716    0.082273    11.00000   -1.20000
AFIX   0
C39   1    0.172103    0.068975    0.812827    11.00000    0.04119    0.04516 =
         0.04723    0.00893    0.00113    0.00930
AFIX  43
H39   2    0.253581    0.098300    0.784354    11.00000   -1.20000
AFIX   0
C31   1   -0.190630    0.232717    0.631085    11.00000    0.05225    0.03433 =
         0.03985    0.00448    0.00597   -0.00097
AFIX  43
H31   2   -0.292378    0.243989    0.615625    11.00000   -1.20000
AFIX   0

C4    1    0.176148    0.335293    0.284396    11.00000    0.01649    0.05558 =
         0.05697    0.02733   -0.00561   -0.00373
AFIX  43
H4    2    0.258232    0.362654    0.254783    11.00000   -1.20000
AFIX   0
C8    1   -0.179067    0.507945    0.106205    11.00000    0.01794    0.04257 =
         0.05847    0.01431    0.00075   -0.00599
AFIX  43
H8    2   -0.280829    0.520347    0.091443    11.00000   -1.20000
AFIX   0

C21   1   -0.183373    0.501289    0.375517    11.00000    0.07006    0.04687 =
         0.05945    0.01401    0.00553   -0.01794
AFIX  43
H21   2   -0.285684    0.487446    0.388046    11.00000   -1.20000
AFIX   0

C18   1   -0.196230   -0.219174    0.856003    11.00000    0.03423    0.04858 =
         0.04838    0.02277    0.00126   -0.00394
AFIX  43
H18   2   -0.297370   -0.230222    0.872978    11.00000   -1.20000
AFIX   0

C22   1   -0.153386    0.565276    0.311638    11.00000    0.05978    0.04319 =
         0.05595    0.02408   -0.00586   -0.00001
AFIX  43
H22   2   -0.235131    0.594152    0.283240    11.00000   -1.20000
AFIX   0
HKLF 4


REM  ipcs270_auto_abs_correction_a.res in P-1
REM wR2 = 0.2856, GooF = S = 1.055, Restrained GooF = 1.056 for all data
REM R1 = 0.1292 for 9048 Fo > 4sig(Fo) and 0.1358 for all 10260 data
REM 655 parameters refined using 18 restraints

END

WGHT      0.0353     66.9141

REM Highest difference peak  1.805,  deepest hole -1.584,  1-sigma level  0.193
Q1    1   0.1263  0.1853  0.4405  11.00000  0.05    1.81
Q2    1  -0.4932  0.6709 -0.0458  11.00000  0.05    1.70
Q3    1  -0.1190  0.6972 -0.0469  11.00000  0.05    1.33
Q4    1   0.1866  0.0974  0.5117  11.00000  0.05    1.21
Q5    1  -0.0496  0.6028  0.0212  11.00000  0.05    1.05
Q6    1   0.4373  0.1539  0.5621  11.00000  0.05    1.02
Q7    1  -0.2212  0.3738  0.5118  11.00000  0.05    0.95
Q8    1  -0.2605  0.6076 -0.0031  11.00000  0.05    0.93
Q9    1   0.3998  0.1129  0.0130  11.00000  0.05    0.92
Q10   1   0.0382  0.8701  0.0075  11.00000  0.05    0.91
Q11   1  -0.6142  0.7366 -0.0848  11.00000  0.05    0.87
Q12   1  -0.4189  0.3323  0.4334  11.00000  0.05    0.85
Q13   1   0.4532 -0.1440  0.7885  11.00000  0.05    0.85
Q14   1  -0.1721  0.5552  0.0693  11.00000  0.05    0.84
Q15   1  -0.4596  0.0128  0.7130  11.00000  0.05    0.82
;
_shelx_res_checksum              26619
_shelx_fab_file                  
;
-11 -3 1 -0.9320 0.2825
-11 -2 1 -1.6173 -0.2203
-11 -2 2 -0.7743 -0.0708
-11 -1 1 1.3929 0.1326
-11 -1 2 -2.3657 -0.0753
-11 -1 3 0.0737 -0.0437
-11 0 1 4.7648 -0.0201
-11 0 2 -1.6745 0.5788
-11 0 3 -3.2188 0.0207
-11 1 1 -4.1954 -0.1280
-11 1 2 -2.0361 0.1300
-11 1 3 1.7658 -0.0177
-11 2 1 -1.3682 0.1203
-11 2 2 0.3885 -0.0300
-11 2 3 0.5359 0.0499
-11 3 1 1.9952 -0.0632
-11 3 2 -2.6728 0.0924
-11 3 3 0.3520 0.0421
-10 -8 1 0.2748 0.0422
-10 -8 2 1.3146 -0.4409
-10 -8 3 0.2064 -0.0494
-10 -7 1 -0.6793 0.1416
-10 -7 2 1.4447 -0.0514
-10 -7 3 -0.3746 -0.0354
-10 -7 4 -0.0621 0.0716
-10 -6 1 0.4788 -0.0298
-10 -6 2 1.7853 -0.0939
-10 -6 3 -0.5695 0.0061
-10 -6 4 -1.2798 0.0370
-10 -6 5 -0.2125 -0.0098
-10 -5 1 1.8572 0.1202
-10 -5 2 -1.5612 -0.1401
-10 -5 3 0.6096 -0.0421
-10 -5 4 -0.4952 0.0730
-10 -5 5 -1.6074 -0.0532
-10 -5 6 0.8436 -0.0027
-10 -4 1 -2.1439 -0.0520
-10 -4 2 0.9055 0.3664
-10 -4 3 0.9708 0.0188
-10 -4 4 -1.5854 -0.1257
-10 -4 5 0.2150 0.0113
-10 -4 6 1.5361 -0.0015
-10 -4 7 0.3244 0.0329
-10 -3 1 0.8474 -0.2835
-10 -3 2 1.4265 0.0941
-10 -3 3 -1.1491 0.1246
-10 -3 4 -0.5743 -0.0132
-10 -3 5 0.8162 0.0018
-10 -3 6 0.3906 -0.0072
-10 -3 7 -0.7446 -0.0280
-10 -3 8 -0.8722 -0.0564
-10 -2 1 1.6514 0.2544
-10 -2 2 -1.5340 0.1000
-10 -2 3 0.6443 -0.1646
-10 -2 4 -0.4681 -0.0859
-10 -2 5 -1.6227 0.0605
-10 -2 6 2.2983 -0.0566
-10 -2 7 0.9606 0.0015
-10 -2 8 -2.4072 0.0789
-10 -1 1 -2.7129 -0.1827
-10 -1 2 5.1719 0.0986
-10 -1 3 0.0720 0.0723
-10 -1 4 -2.2111 -0.0491
-10 -1 5 1.1892 0.0875
-10 -1 6 -0.9337 -0.0433
-10 -1 7 0.7585 -0.0560
-10 -1 8 1.9717 0.0997
-10 -1 9 -2.7159 -0.0545
-10 0 1 -9.3049 0.0145
-10 0 2 2.6367 -0.7020
-10 0 3 6.1287 -0.0047
-10 0 4 -1.5126 0.3091
-10 0 5 -2.4888 -0.0295
-10 0 6 0.1741 0.1115
-10 0 7 1.0931 0.0225
-10 0 8 0.7234 -0.1763
-10 0 9 -1.4337 -0.0166
-10 1 1 4.8131 0.1745
-10 1 2 1.9141 -0.1556
-10 1 3 -2.8112 -0.0066
-10 1 4 -2.9349 0.0603
-10 1 5 0.5014 -0.0861
-10 1 6 2.1890 -0.0144
-10 1 7 0.3348 0.0264
-10 1 8 -0.1421 0.0235
-10 1 9 -0.1621 0.0293
-10 2 1 2.2331 -0.1452
-10 2 2 -2.8206 0.0135
-10 2 3 -1.8622 -0.0509
-10 2 4 1.7721 0.0467
-10 2 5 1.8259 0.1407
-10 2 6 -0.3796 0.0288
-10 2 7 -2.0661 -0.1159
-10 2 8 -0.1093 -0.0722
-10 2 9 1.6572 0.0728
-10 3 1 -2.1863 0.0987
-10 3 2 6.3692 -0.1421
-10 3 3 -2.3345 -0.0463
-10 3 4 -7.7821 0.0566
-10 3 5 3.9878 -0.0607
-10 3 6 6.0823 0.0597
-10 3 7 -2.0111 0.0225
-10 3 8 -3.0398 -0.1050
-10 3 9 -0.6696 0.0886
-10 4 1 -0.1290 -0.0698
-10 4 2 0.3363 0.3544
-10 4 3 -0.5414 0.0585
-10 4 4 0.7255 -0.0854
-10 4 5 -0.4256 0.0187
-10 4 6 -0.3503 -0.1371
-10 4 7 1.1884 -0.0360
-10 4 8 -0.7102 0.1118
-10 4 9 -0.6053 -0.0154
-10 5 1 -4.0503 -0.1216
-10 5 2 -1.9324 0.1026
-10 5 3 0.5785 0.0219
-10 5 4 1.5929 -0.0485
-10 5 5 2.1921 0.0330
-10 5 6 0.1318 0.0049
-10 5 7 -2.3466 0.0131
-10 5 8 -1.1950 0.0194
-10 5 9 1.0573 -0.0474
-10 6 1 -0.8990 0.0652
-10 6 2 -1.1636 0.0198
-10 6 3 0.5907 -0.0015
-10 6 4 1.5388 -0.0444
-10 6 5 0.3139 -0.0007
-10 6 6 -1.6307 -0.0193
-10 6 7 -0.4115 -0.0368
-10 6 8 0.6489 0.0349
-10 7 1 -2.5557 -0.0725
-10 7 2 2.8826 0.0932
-10 7 3 1.4406 0.0290
-10 7 4 -3.4392 -0.0073
-10 7 5 -0.6895 0.0423
-10 7 6 2.5308 -0.0571
-10 7 7 1.1204 -0.0349
-10 7 8 -1.3006 0.0577
-10 8 1 -0.3535 0.0844
-10 8 2 -1.3294 -0.3428
-10 8 3 0.7362 -0.0847
-10 8 4 0.4755 0.1288
-10 8 5 -1.6635 -0.0123
-10 8 6 0.5063 0.0186
-10 8 7 2.1284 0.0630
-10 9 1 4.9559 0.1441
-10 9 2 0.0234 -0.0662
-10 9 3 -5.5585 -0.0542
-10 9 4 0.1379 -0.0154
-10 9 5 4.1677 0.0009
-9 -12 1 -2.0596 0.2250
-9 -11 1 -1.8707 0.1091
-9 -11 2 -0.7916 -0.2625
-9 -11 3 1.3476 0.0021
-9 -10 1 0.5824 -0.1430
-9 -10 2 1.3185 -0.1319
-9 -10 3 -0.8270 0.0511
-9 -10 4 -2.2562 0.0368
-9 -10 5 -0.0312 0.0003
-9 -9 1 0.6889 0.1510
-9 -9 2 0.0270 -0.1100
-9 -9 3 -0.6018 0.0056
-9 -9 4 -0.0811 0.0925
-9 -9 5 0.3382 -0.1206
-9 -9 6 0.1117 -0.0350
-9 -8 1 -0.4626 -0.0792
-9 -8 2 -2.1566 0.6027
-9 -8 3 0.0698 0.0304
-9 -8 4 0.4371 -0.2633
-9 -8 5 0.6749 0.0591
-9 -8 6 0.8015 0.0139
-9 -8 7 -0.4556 -0.0700
-9 -7 1 0.6418 -0.2014
-9 -7 2 -2.7046 0.0658
-9 -7 3 -0.8704 0.0375
-9 -7 4 0.7470 -0.0504
-9 -7 5 0.4700 0.0329
-9 -7 6 -0.3974 -0.0232
-9 -7 7 -0.1978 -0.0394
-9 -7 8 1.2916 0.1093
-9 -6 1 -0.4851 0.0816
-9 -6 2 -2.8443 0.1623
-9 -6 3 1.1117 -0.0029
-9 -6 4 3.1073 -0.0912
-9 -6 5 -0.4661 -0.0111
-9 -6 6 -2.1890 -0.0661
-9 -6 7 0.3404 0.0138
-9 -6 8 0.3632 0.0586
-9 -6 9 -0.9750 -0.0148
-9 -5 1 -3.1050 -0.1974
-9 -5 2 3.6118 0.1320
-9 -5 3 1.3110 0.0669
-9 -5 4 -0.3733 -0.0728
-9 -5 5 0.1253 0.0815
-9 -5 6 -0.8392 0.0099
-9 -5 7 -0.3738 -0.0442
-9 -5 8 0.8642 0.0062
-9 -5 9 0.4127 -0.0040
-9 -5 10 -1.3002 0.0027
-9 -4 1 3.1345 0.0599
-9 -4 2 -1.6503 -0.5994
-9 -4 3 -0.2239 -0.0092
-9 -4 4 1.5810 0.2006
-9 -4 5 -1.9917 -0.0355
-9 -4 6 -1.4512 0.0391
-9 -4 7 0.9956 -0.0071
-9 -4 8 1.1727 0.0171
-9 -4 9 0.9555 0.0379
-9 -4 10 -0.6260 -0.0560
-9 -4 11 -1.0917 0.0063
-9 -3 1 0.0037 0.2624
-9 -3 2 -2.1636 -0.0916
-9 -3 3 0.8941 -0.0662
-9 -3 4 1.2269 0.0105
-9 -3 5 -0.6658 -0.0429
-9 -3 6 -0.5668 -0.0002
-9 -3 7 0.6597 0.0407
-9 -3 8 0.1649 0.0674
-9 -3 9 -1.2028 -0.0400
-9 -3 10 0.0669 -0.1222
-9 -3 11 1.0874 0.0090
-9 -2 1 0.3276 -0.2112
-9 -2 2 6.1380 -0.1298
-9 -2 3 -2.9002 0.0968
-9 -2 4 -1.7079 0.1170
-9 -2 5 3.5610 0.0005
-9 -2 6 -2.0289 0.0831
-9 -2 7 -2.2581 -0.0547
-9 -2 8 2.7159 -0.1144
-9 -2 9 0.9704 0.0688
-9 -2 10 -0.7627 -0.0383
-9 -2 11 -0.4481 -0.0222
-9 -2 12 -1.4312 0.1022
-9 -1 1 3.6997 0.2006
-9 -1 2 -5.7815 -0.1292
-9 -1 3 -0.2518 -0.0710
-9 -1 4 2.0664 0.0600
-9 -1 5 -1.0602 -0.1133
-9 -1 6 1.2165 0.0304
-9 -1 7 -1.6921 0.0575
-9 -1 8 -2.2891 -0.0704
-9 -1 9 4.3265 0.0995
-9 -1 10 1.5733 0.0368
-9 -1 11 -3.5293 -0.1109
-9 -1 12 -0.7754 0.0289
-9 0 1 10.2696 -0.0176
-9 0 2 -4.1998 0.7789
-9 0 3 -6.0568 0.0064
-9 0 4 2.9854 -0.2709
-9 0 5 1.3630 0.0244
-9 0 6 -1.6837 -0.1868
-9 0 7 0.8801 -0.0088
-9 0 8 0.6706 0.1893
-9 0 9 -0.6476 -0.0008
-9 0 10 -0.1816 -0.0305
-9 0 11 -0.3373 -0.0333
-9 0 12 0.2524 -0.0244
-9 1 1 -2.9517 -0.2207
-9 1 2 -0.9865 0.1491
-9 1 3 3.6127 0.0369
-9 1 4 3.7099 -0.0517
-9 1 5 -2.4047 0.0734
-9 1 6 -3.4100 0.0192
-9 1 7 1.0272 -0.0215
-9 1 8 0.8863 -0.0220
-9 1 9 -0.1865 -0.0267
-9 1 10 0.8027 0.0063
-9 1 11 0.3183 0.0218
-9 1 12 -0.4260 0.0209
-9 1 13 -1.0850 -0.0097
-9 2 1 -1.1249 0.1975
-9 2 2 5.6209 -0.0179
-9 2 3 2.0225 -0.0402
-9 2 4 -3.0337 -0.0863
-9 2 5 -2.6529 -0.0545
-9 2 6 0.3537 -0.0139
-9 2 7 2.7389 0.0689
-9 2 8 0.6960 0.0668
-9 2 9 -1.9885 -0.0553
-9 2 10 -0.6469 0.0135
-9 2 11 0.7273 -0.0017
-9 2 12 0.3470 -0.0389
-9 2 13 0.3182 0.0719
-9 3 1 1.4422 -0.0976
-9 3 2 -6.9971 0.1764
-9 3 3 4.4269 0.0265
-9 3 4 9.5329 -0.0520
-9 3 5 -6.2614 0.0903
-9 3 6 -7.8059 -0.0664
-9 3 7 2.6404 -0.0187
-9 3 8 3.8833 0.0729
-9 3 9 2.0295 -0.1233
-9 3 10 -1.1734 -0.0073
-9 3 11 -3.7905 0.0768
-9 3 12 0.4953 -0.0503
-9 3 13 2.4465 0.0783
-9 4 1 -0.3846 0.0245
-9 4 2 -0.4036 -0.6004
-9 4 3 -0.1797 -0.0295
-9 4 4 -0.9136 0.2165
-9 4 5 2.0357 -0.0317
-9 4 6 0.5461 0.1309
-9 4 7 -2.3935 0.0311
-9 4 8 0.4637 -0.1273
-9 4 9 0.9425 0.0398
-9 4 10 -0.3023 0.0046
-9 4 11 0.4252 -0.0812
-9 4 12 -0.4208 0.0344
-9 4 13 -0.5597 0.0622
-9 5 1 14.9642 0.1670
-9 5 2 1.5800 -0.1187
-9 5 3 -9.4720 -0.0253
-9 5 4 -1.3193 0.0347
-9 5 5 2.3919 -0.0723
-9 5 6 0.0589 -0.0037
-9 5 7 1.1670 0.0257
-9 5 8 0.3323 -0.0058
-9 5 9 -0.9283 0.0299
-9 5 10 0.1389 0.0059
-9 5 11 -0.2183 -0.0185
-9 5 12 -0.4337 0.0140
-9 5 13 0.7143 -0.0163
-9 6 1 1.6495 -0.1773
-9 6 2 0.5583 0.0223
-9 6 3 -1.5846 0.0672
-9 6 4 -1.5664 0.0548
-9 6 5 1.1744 0.0077
-9 6 6 2.2327 0.0263
-9 6 7 -0.9965 -0.0079
-9 6 8 -1.4411 -0.0571
-9 6 9 0.7925 0.0111
-9 6 10 -0.1212 -0.0145
-9 6 11 -0.2986 -0.0406
-9 6 12 0.6982 0.0115
-9 7 1 3.4813 0.0697
-9 7 2 -3.6447 -0.1392
-9 7 3 -2.0196 -0.0102
-9 7 4 3.1574 0.0262
-9 7 5 0.2637 -0.0669
-9 7 6 -1.7857 0.0465
-9 7 7 0.1796 0.0315
-9 7 8 0.7544 -0.0289
-9 7 9 0.6930 0.0290
-9 7 10 -0.1177 -0.0168
-9 7 11 -0.6693 0.0185
-9 7 12 -0.3860 0.0556
-9 8 1 -0.0265 0.0017
-9 8 2 1.1910 0.5220
-9 8 3 -0.3663 0.0272
-9 8 4 -0.1425 -0.1723
-9 8 5 1.5744 0.0389
-9 8 6 -0.6448 -0.1033
-9 8 7 -2.2133 -0.0699
-9 8 8 0.1388 0.0428
-9 8 9 1.3584 0.0117
-9 8 10 0.6042 0.0985
-9 8 11 -0.0511 0.0428
-9 9 1 -6.7385 -0.1489
-9 9 2 0.3577 0.0695
-9 9 3 6.6252 0.0288
-9 9 4 -0.1764 0.0402
-9 9 5 -4.2856 0.0346
-9 9 6 0.1515 -0.0492
-9 9 7 1.9128 -0.0018
-9 9 8 0.3612 0.0259
-9 9 9 -0.6316 -0.0217
-9 9 10 -0.8755 -0.0195
-9 9 11 0.0361 0.0137
-9 10 1 -0.8308 0.1606
-9 10 2 -0.2758 -0.0145
-9 10 3 0.9651 -0.0261
-9 10 4 0.9932 -0.0188
-9 10 5 -1.0598 -0.0492
-9 10 6 -1.9209 -0.0281
-9 10 7 1.1620 0.0036
-9 10 8 2.0117 -0.0067
-9 10 9 -0.9302 0.0790
-9 10 10 -1.1385 0.1006
-9 11 1 -0.2894 -0.0660
-9 11 2 -1.4625 0.1168
-9 11 3 -0.9669 -0.0044
-9 11 4 1.6222 -0.0337
-9 11 5 1.7713 0.0587
-9 11 6 -0.7727 -0.0254
-9 11 7 -1.1953 0.0040
-9 11 8 0.0983 0.0107
-9 11 9 -0.5238 -0.0762
-9 12 1 0.4786 -0.1460
-9 12 2 0.1726 -0.4101
-9 12 3 -0.5849 0.0374
-9 12 4 -0.4742 0.0765
-9 12 5 0.5312 0.0080
-9 12 6 0.6817 0.1054
-9 12 7 -0.7011 -0.0190
-8 -14 1 0.0287 -0.0517
-8 -13 1 1.7407 0.1493
-8 -13 2 -0.3238 -0.1200
-8 -13 3 -1.7000 0.0870
-8 -13 4 0.4051 0.0440
-8 -12 1 1.4458 -0.1911
-8 -12 2 -3.1844 0.5789
-8 -12 3 -1.1745 0.1082
-8 -12 4 1.4838 -0.1035
-8 -12 5 0.6012 0.0270
-8 -11 1 1.6289 -0.1445
-8 -11 2 1.4504 0.2230
-8 -11 3 -1.6565 -0.0126
-8 -11 4 -1.2165 -0.1219
-8 -11 5 1.3655 0.0152
-8 -11 6 0.2032 0.0253
-8 -11 7 -0.2832 0.0623
-8 -10 1 -0.2024 0.1261
-8 -10 2 0.4911 0.1785
-8 -10 3 0.7360 -0.0275
-8 -10 4 0.9118 -0.0928
-8 -10 5 -0.2372 -0.0174
-8 -10 6 -1.6683 -0.1233
-8 -10 7 -0.0799 0.0240
-8 -10 8 1.2033 0.1376
-8 -9 1 -1.6558 -0.2178
-8 -9 2 -0.2889 0.1338
-8 -9 3 1.7698 0.0399
-8 -9 4 0.7957 -0.0796
-8 -9 5 -1.5005 0.1232
-8 -9 6 -0.6932 0.0267
-8 -9 7 1.0432 0.0201
-8 -9 8 1.1136 0.0118
-8 -9 9 -0.9916 -0.2427
-8 -8 1 -0.0214 0.0953
-8 -8 2 2.7546 -0.7589
-8 -8 3 0.4688 -0.0205
-8 -8 4 -0.7260 0.2676
-8 -8 5 -1.1316 -0.0853
-8 -8 6 -1.2348 0.0682
-8 -8 7 0.6479 0.1002
-8 -8 8 1.6425 -0.0139
-8 -8 9 0.2850 -0.0379
-8 -8 10 -0.7857 -0.0927
-8 -7 1 0.3949 0.2210
-8 -7 2 3.6641 -0.0605
-8 -7 3 1.6545 -0.0346
-8 -7 4 -1.7069 0.0401
-8 -7 5 -2.0490 -0.0274
-8 -7 6 1.1047 0.0107
-8 -7 7 1.0270 0.0185
-8 -7 8 -1.6729 -0.0878
-8 -7 9 0.4231 -0.0397
-8 -7 10 1.0809 0.1067
-8 -7 11 -0.9581 0.0059
-8 -6 1 0.4018 -0.1241
-8 -6 2 2.5158 -0.2119
-8 -6 3 -2.1422 0.0225
-8 -6 4 -3.8611 0.1462
-8 -6 5 1.9710 0.0150
-8 -6 6 3.3445 0.0775
-8 -6 7 -1.8345 -0.0281
-8 -6 8 -0.8924 -0.0856
-8 -6 9 2.1789 0.0287
-8 -6 10 -0.9751 -0.0294
-8 -6 11 -1.6739 0.0108
-8 -6 12 0.8383 -0.0306
-8 -5 1 2.5189 0.2677
-8 -5 2 -5.9158 -0.1092
-8 -5 3 -3.0346 -0.0841
-8 -5 4 2.1401 0.0498
-8 -5 5 2.2976 -0.1120
-8 -5 6 0.0274 -0.0086
-8 -5 7 -1.3414 0.0655
-8 -5 8 -1.0655 0.0005
-8 -5 9 0.4281 -0.0071
-8 -5 10 2.2263 0.0126
-8 -5 11 0.0700 0.1430
-8 -5 12 -2.6534 -0.0267
-8 -4 1 -3.0842 -0.0645
-8 -4 2 2.6607 0.7927
-8 -4 3 -1.0016 0.0062
-8 -4 4 -1.2801 -0.2335
-8 -4 5 3.8361 0.0582
-8 -4 6 0.8924 -0.1130
-8 -4 7 -2.5852 -0.0363
-8 -4 8 -1.0749 0.0374
-8 -4 9 0.1293 -0.0041
-8 -4 10 0.5359 0.0365
-8 -4 11 0.2555 0.0051
-8 -4 12 0.3312 0.0295
-8 -4 13 0.7582 0.0111
-8 -3 1 -1.4981 -0.2718
-8 -3 2 1.7975 0.0796
-8 -3 3 -0.5622 0.0436
-8 -3 4 -1.3118 -0.0014
-8 -3 5 0.5956 0.0658
-8 -3 6 0.6875 -0.0025
-8 -3 7 -0.3121 -0.0485
-8 -3 8 0.5171 -0.0423
-8 -3 9 0.6098 0.0469
-8 -3 10 -1.5021 0.0677
-8 -3 11 -0.6228 -0.0105
-8 -3 12 1.4478 -0.0468
-8 -3 13 0.4092 -0.0634
-8 -3 14 -0.7211 -0.0102
-8 -2 1 -3.3846 0.1676
-8 -2 2 -10.2367 0.1641
-8 -2 3 5.8704 -0.0479
-8 -2 4 4.2354 -0.1488
-8 -2 5 -5.8014 -0.0360
-8 -2 6 0.7663 -0.1034
-8 -2 7 3.7865 0.0818
-8 -2 8 -2.1969 0.1304
-8 -2 9 -2.1048 -0.0872
-8 -2 10 0.4783 0.0688
-8 -2 11 1.0891 0.0178
-8 -2 12 1.8935 -0.1283
-8 -2 13 -0.0257 0.0551
-8 -2 14 -2.6197 0.0545
-8 -1 1 -3.7943 -0.1836
-8 -1 2 4.1516 0.1508
-8 -1 3 0.6938 0.0460
-8 -1 4 -0.4468 -0.0606
-8 -1 5 0.7815 0.1426
-8 -1 6 -1.5016 -0.0163
-8 -1 7 1.5969 -0.0640
-8 -1 8 1.6530 0.0296
-8 -1 9 -3.9978 -0.1188
-8 -1 10 -0.9214 0.0015
-8 -1 11 3.1536 0.1322
-8 -1 12 0.1666 -0.0512
-8 -1 13 -0.8223 -0.0907
-8 -1 14 0.1072 0.0745
-8 0 1 -5.9924 0.0097
-8 0 2 5.0271 -0.8659
-8 0 3 2.4467 0.0039
-8 0 4 -4.0295 0.2614
-8 0 5 1.2261 -0.0295
-8 0 6 2.9898 0.2100
-8 0 7 -3.4334 0.0054
-8 0 8 -2.0335 -0.1426
-8 0 9 3.6447 0.0145
-8 0 10 1.1955 -0.0406
-8 0 11 -2.1857 0.0063
-8 0 12 -0.4837 0.0584
-8 0 13 0.6574 -0.0209
-8 0 14 0.2195 -0.0670
-8 0 15 -0.3432 0.0118
-8 1 1 0.3404 0.2551
-8 1 2 1.2257 -0.1214
-8 1 3 -4.4589 -0.0495
-8 1 4 -3.9642 0.0300
-8 1 5 4.6521 -0.0822
-8 1 6 3.4775 -0.0127
-8 1 7 -2.8175 0.0382
-8 1 8 -0.9768 0.0083
-8 1 9 0.8214 0.0119
-8 1 10 -0.7318 0.0187
-8 1 11 -0.1469 -0.0224
-8 1 12 0.3632 -0.0282
-8 1 13 0.8765 0.0291
-8 1 14 0.7197 0.0025
-8 1 15 -1.4333 0.0278
-8 2 1 -1.2442 -0.2370
-8 2 2 -6.3783 0.0494
-8 2 3 -1.3397 0.1366
-8 2 4 2.8839 0.0738
-8 2 5 2.6877 -0.0454
-8 2 6 0.2499 0.0391
-8 2 7 -2.3527 -0.0163
-8 2 8 -1.3806 -0.0608
-8 2 9 1.3335 0.0441
-8 2 10 1.2317 -0.0766
-8 2 11 -0.5079 0.0112
-8 2 12 -0.6759 0.0936
-8 2 13 -0.2954 -0.0938
-8 2 14 -0.2859 -0.0156
-8 2 15 0.9090 0.0783
-8 3 1 0.1782 0.0729
-8 3 2 4.2771 -0.1951
-8 3 3 -5.4333 0.0004
-8 3 4 -8.2468 0.0404
-8 3 5 6.5080 -0.1161
-8 3 6 7.1688 0.0686
-8 3 7 -2.0152 0.0270
-8 3 8 -3.2974 -0.0348
-8 3 9 -2.9949 0.1229
-8 3 10 0.3981 -0.0436
-8 3 11 4.5699 -0.0502
-8 3 12 0.4631 0.0772
-8 3 13 -2.8161 -0.1309
-8 3 14 -0.2131 -0.0553
-8 3 15 0.2966 0.1554
-8 4 1 0.3435 0.0564
-8 4 2 0.8327 0.7947
-8 4 3 1.8364 -0.0398
-8 4 4 0.5329 -0.2856
-8 4 5 -4.0897 0.0673
-8 4 6 -0.6687 -0.1612
-8 4 7 3.2376 -0.0363
-8 4 8 0.3072 0.1430
-8 4 9 -0.4888 -0.0411
-8 4 10 -0.3762 0.0153
-8 4 11 -1.4559 0.0728
-8 4 12 0.1947 -0.0479
-8 4 13 1.7329 -0.0417
-8 4 14 0.6318 0.0769
-8 4 15 -1.0027 0.0009
-8 5 1 -24.7804 -0.1920
-8 5 2 1.9699 0.1124
-8 5 3 18.3786 0.0343
-8 5 4 -0.7558 -0.0048
-8 5 5 -7.8255 0.0896
-8 5 6 -0.2054 -0.0167
-8 5 7 1.2878 -0.0551
-8 5 8 1.1807 0.0116
-8 5 9 -0.2112 -0.0059
-8 5 10 -1.5900 -0.0183
-8 5 11 0.7481 0.0143
-8 5 12 1.2435 0.0105
-8 5 13 -0.8667 -0.0012
-8 5 14 -0.7506 0.0075
-8 5 15 0.8692 -0.0480
-8 6 1 -2.5403 0.2380
-8 6 2 1.2961 -0.0861
-8 6 3 3.3621 -0.1073
-8 6 4 0.1747 -0.0473
-8 6 5 -4.1237 -0.0069
-8 6 6 -1.1758 -0.0386
-8 6 7 3.8785 0.0384
-8 6 8 0.9063 0.0670
-8 6 9 -2.1742 -0.0393
-8 6 10 -0.2560 0.0463
-8 6 11 0.2029 0.0380
-8 6 12 0.4299 -0.0555
-8 6 13 1.1273 -0.0291
-8 6 14 -0.8725 -0.0367
-8 6 15 -1.6966 0.0168
-8 7 1 -1.5259 -0.0857
-8 7 2 2.1837 0.1537
-8 7 3 0.4049 0.0022
-8 7 4 -0.3507 -0.0254
-8 7 5 1.9017 0.0902
-8 7 6 -1.8802 -0.0376
-8 7 7 -2.9843 -0.0293
-8 7 8 2.3130 0.0002
-8 7 9 1.2858 -0.0626
-8 7 10 -1.1192 0.0369
-8 7 11 0.3520 0.0036
-8 7 12 0.1940 -0.0453
-8 7 13 0.7575 0.0962
-8 7 14 -0.7186 0.0466
-8 7 15 -2.6049 -0.0670
-8 8 1 0.3224 -0.0918
-8 8 2 -0.2892 -0.6993
-8 8 3 -0.2940 0.0449
-8 8 4 -0.7814 0.2077
-8 8 5 -0.7572 -0.0675
-8 8 6 1.0022 0.1907
-8 8 7 1.2608 0.0603
-8 8 8 0.1267 -0.1110
-8 8 9 0.1280 0.0005
-8 8 10 -1.1362 -0.0986
-8 8 11 -1.8647 -0.0360
-8 8 12 1.0990 0.1316
-8 8 13 1.6453 0.0054
-8 8 14 -0.7111 -0.1111
-8 9 1 6.8677 0.1432
-8 9 2 -1.1979 -0.0734
-8 9 3 -6.1349 -0.0100
-8 9 4 -0.6487 -0.0483
-8 9 5 3.5225 -0.0716
-8 9 6 1.6992 0.0398
-8 9 7 -1.9789 0.0308
-8 9 8 -2.2157 -0.0073
-8 9 9 1.7514 0.0120
-8 9 10 2.5283 0.0219
-8 9 11 -1.0717 -0.0236
-8 9 12 -2.3533 -0.0291
-8 9 13 0.1183 0.0544
-8 9 14 1.3652 0.0060
-8 10 1 1.0582 -0.2012
-8 10 2 0.1412 0.0358
-8 10 3 -1.1857 0.0548
-8 10 4 -1.0344 0.0473
-8 10 5 1.7650 0.0357
-8 10 6 2.2383 0.0398
-8 10 7 -2.2391 -0.0105
-8 10 8 -2.6712 -0.0431
-8 10 9 1.8584 -0.0467
-8 10 10 1.8854 -0.0834
-8 10 11 -1.0556 0.0679
-8 10 12 -1.0300 0.0934
-8 10 13 0.2914 -0.0484
-8 11 1 -1.1447 0.1080
-8 11 2 0.5859 -0.1295
-8 11 3 1.8162 -0.0058
-8 11 4 0.3844 0.0403
-8 11 5 -2.0175 -0.0887
-8 11 6 -1.7198 0.0257
-8 11 7 0.8880 0.0213
-8 11 8 1.7515 -0.0178
-8 11 9 1.3968 0.0827
-8 11 10 -0.2866 0.0049
-8 11 11 -2.8350 -0.0340
-8 11 12 -0.8780 -0.0006
-8 12 1 -1.0015 0.1965
-8 12 2 0.0040 0.5989
-8 12 3 1.5391 -0.0547
-8 12 4 0.3229 -0.1454
-8 12 5 -1.6987 -0.0066
-8 12 6 -0.6394 -0.1442
-8 12 7 1.5369 0.0098
-8 12 8 -0.0780 -0.0304
-8 12 9 -1.4461 -0.0250
-8 12 10 1.0634 0.2448
-8 12 11 1.4028 0.0474
-8 13 1 0.5644 -0.0567
-8 13 2 -0.6869 0.0899
-8 13 3 0.6604 -0.0283
-8 13 4 0.9566 -0.0178
-8 13 5 -2.5019 0.0608
-8 13 6 0.0776 -0.0066
-8 13 7 3.5120 -0.0016
-8 13 8 -0.6424 0.0083
-8 13 9 -2.5831 -0.0254
-8 13 10 -0.1073 -0.0032
-8 14 1 0.2465 0.1240
-8 14 2 0.0153 -0.1482
-8 14 3 -0.2836 -0.0406
-8 14 4 -0.4044 -0.0453
-8 14 5 0.2397 -0.0642
-8 14 6 0.7093 0.0431
-8 14 7 -0.3201 0.0902
-8 14 8 -0.8337 -0.0213
-7 -15 1 0.6949 -0.1349
-7 -15 2 1.2779 0.0236
-7 -15 3 0.5319 -0.0630
-7 -14 1 -1.6400 0.0642
-7 -14 2 -1.7363 0.2112
-7 -14 3 2.2930 -0.0446
-7 -14 4 1.6414 -0.1147
-7 -14 5 -2.2655 0.0921
-7 -13 1 -1.7881 -0.1504
-7 -13 2 -1.3437 0.1956
-7 -13 3 2.5585 -0.1040
-7 -13 4 1.2824 -0.0882
-7 -13 5 -2.1679 0.2528
-7 -13 6 -2.0100 -0.0655
-7 -13 7 1.6761 -0.0472
-7 -12 1 0.8316 0.0775
-7 -12 2 3.5112 -0.7882
-7 -12 3 -0.6646 -0.0105
-7 -12 4 -1.5767 0.1547
-7 -12 5 0.3291 -0.0587
-7 -12 6 0.1330 0.2685
-7 -12 7 0.0259 0.0146
-7 -12 8 0.0707 -0.1876
-7 -11 1 -0.7564 0.1728
-7 -11 2 -2.8427 -0.1127
-7 -11 3 1.3587 0.0120
-7 -11 4 2.1170 0.0072
-7 -11 5 -1.8587 -0.0141
-7 -11 6 -0.0503 0.0337
-7 -11 7 1.1979 -0.0770
-7 -11 8 -0.6628 0.0236
-7 -11 9 -0.0275 0.0825
-7 -10 1 -0.5192 -0.0984
-7 -10 2 -1.3333 -0.2411
-7 -10 3 0.0227 0.0241
-7 -10 4 0.3954 0.1648
-7 -10 5 0.1010 0.0049
-7 -10 6 0.5855 0.1164
-7 -10 7 -0.2898 -0.0164
-7 -10 8 -0.4811 -0.1612
-7 -10 9 0.6358 0.0068
-7 -10 10 0.0771 0.0305
-7 -9 1 3.9942 0.2601
-7 -9 2 -0.2061 -0.1451
-7 -9 3 -4.4939 -0.0716
-7 -9 4 -0.6800 0.0487
-7 -9 5 3.6096 -0.1526
-7 -9 6 0.5381 -0.0021
-7 -9 7 -1.7286 0.0404
-7 -9 8 -0.7076 -0.0078
-7 -9 9 0.3288 0.2050
-7 -9 10 0.8877 0.0455
-7 -9 11 -0.1074 -0.2410
-7 -8 1 1.8015 -0.0672
-7 -8 2 -2.8714 0.9260
-7 -8 3 -2.2145 0.0186
-7 -8 4 0.8305 -0.2795
-7 -8 5 1.9860 0.0642
-7 -8 6 1.8753 -0.1654
-7 -8 7 -0.7444 -0.0913
-7 -8 8 -2.9056 0.1058
-7 -8 9 -0.5461 0.0455
-7 -8 10 1.8631 0.0309
-7 -8 11 1.1413 0.0558
-7 -8 12 -0.4774 -0.0200
-7 -7 1 -2.0927 -0.2177
-7 -7 2 -2.4720 0.0350
-7 -7 3 -0.7676 0.0335
-7 -7 4 1.9290 -0.0342
-7 -7 5 2.2124 0.0276
-7 -7 6 -2.0363 0.0260
-7 -7 7 -1.3257 -0.0122
-7 -7 8 2.5744 0.0385
-7 -7 9 -0.6703 0.0367
-7 -7 10 -1.7224 -0.0638
-7 -7 11 1.3949 -0.0081
-7 -7 12 -0.0938 -0.0431
-7 -7 13 -0.3864 -0.0866
-7 -6 1 -0.1115 0.1488
-7 -6 2 -1.6098 0.2462
-7 -6 3 3.1775 -0.0653
-7 -6 4 3.4001 -0.1790
-7 -6 5 -3.8781 0.0040
-7 -6 6 -3.5503 -0.1082
-7 -6 7 3.8948 0.0402
-7 -6 8 1.1857 0.1147
-7 -6 9 -3.6747 -0.0440
-7 -6 10 0.8835 0.0697
-7 -6 11 2.3853 -0.0041
-7 -6 12 -0.7747 -0.0364
-7 -6 13 -0.6388 0.0198
-7 -6 14 -0.0684 -0.1180
-7 -5 1 -0.0032 -0.2808
-7 -5 2 7.3310 0.1031
-7 -5 3 3.2420 0.0732
-7 -5 4 -3.6481 -0.0245
-7 -5 5 -3.8282 0.1294
-7 -5 6 0.6582 0.0027
-7 -5 7 2.5812 -0.0436
-7 -5 8 1.3987 -0.0166
-7 -5 9 -1.1181 -0.0505
-7 -5 10 -3.0135 -0.0092
-7 -5 11 0.5839 -0.1095
-7 -5 12 3.3802 0.0393
-7 -5 13 -0.2818 0.2874
-7 -5 14 -2.1521 -0.0223
-7 -4 1 3.5530 0.0640
-7 -4 2 -4.3562 -0.9553
-7 -4 3 0.8062 -0.0134
-7 -4 4 1.6794 0.2438
-7 -4 5 -3.6877 -0.0572
-7 -4 6 -0.7050 0.1981
-7 -4 7 2.7215 0.0591
-7 -4 8 1.0212 -0.0878
-7 -4 9 -0.8830 -0.0218
-7 -4 10 -0.3001 -0.0419
-7 -4 11 0.9156 -0.0133
-7 -4 12 -1.1957 -0.0173
-7 -4 13 -1.8528 0.0090
-7 -4 14 1.5642 0.0286
-7 -4 15 1.9813 0.0661
-7 -3 1 3.2309 0.2925
-7 -3 2 -0.9991 -0.0836
-7 -3 3 0.3129 -0.0550
-7 -3 4 0.5949 -0.0036
-7 -3 5 -1.1268 -0.0600
-7 -3 6 -0.5593 0.0100
-7 -3 7 0.6467 0.0386
-7 -3 8 -0.4528 0.0090
-7 -3 9 -0.3255 -0.0395
-7 -3 10 1.4971 0.0003
-7 -3 11 0.0478 0.0049
-7 -3 12 -1.7340 -0.0377
-7 -3 13 -0.1171 0.0793
-7 -3 14 1.3888 0.1061
-7 -3 15 0.7103 -0.0414
-7 -2 1 6.1014 -0.1744
-7 -2 2 11.7906 -0.1756
-7 -2 3 -8.7541 0.0778
-7 -2 4 -5.4747 0.1563
-7 -2 5 7.9420 -0.0083
-7 -2 6 0.3424 0.1275
-7 -2 7 -5.2064 -0.0455
-7 -2 8 1.7595 -0.1320
-7 -2 9 3.1769 0.0642
-7 -2 10 -1.0260 -0.1086
-7 -2 11 -1.5925 0.0007
-7 -2 12 -0.8825 0.1333
-7 -2 13 -0.4750 -0.0720
-7 -2 14 1.8315 0.0153
-7 -2 15 1.8722 0.0651
-7 -2 16 -1.1752 -0.0154
-7 -1 1 3.7542 0.1497
-7 -1 2 -2.0844 -0.1446
-7 -1 3 -2.0988 -0.0236
-7 -1 4 -1.3504 0.0405
-7 -1 5 0.0545 -0.1550
-7 -1 6 1.5721 0.0154
-7 -1 7 -0.6529 0.0695
-7 -1 8 -0.6102 -0.0050
-7 -1 9 1.8843 0.1019
-7 -1 10 -0.0502 -0.0125
-7 -1 11 -1.0181 -0.0826
-7 -1 12 0.5768 0.0404
-7 -1 13 -0.7568 0.0288
-7 -1 14 -0.8274 -0.0740
-7 -1 15 1.1957 -0.1159
-7 -1 16 0.4474 0.0491
-7 0 1 -1.0587 0.0198
-7 0 2 -3.6073 0.9458
-7 0 3 1.9946 -0.0386
-7 0 4 3.4295 -0.2500
-7 0 5 -2.0668 0.0547
-7 0 6 -3.0739 -0.2319
-7 0 7 2.7692 -0.0223
-7 0 8 2.3656 0.0995
-7 0 9 -3.8024 -0.0059
-7 0 10 -1.4880 0.0948
-7 0 11 3.1368 0.0052
-7 0 12 0.4341 -0.0569
-7 0 13 -1.1502 -0.0084
-7 0 14 0.3769 0.0469
-7 0 15 0.0923 0.0171
-7 0 16 -0.4375 -0.1045
-7 1 1 0.2389 -0.2772
-7 1 2 -4.2732 0.0924
-7 1 3 5.1471 0.0575
-7 1 4 4.8132 -0.0034
-7 1 5 -5.4968 0.0913
-7 1 6 -3.2914 -0.0048
-7 1 7 3.6985 -0.0571
-7 1 8 1.2857 0.0143
-7 1 9 -1.6356 0.0072
-7 1 10 -0.3446 -0.0418
-7 1 11 0.5542 0.0232
-7 1 12 1.0774 0.0259
-7 1 13 -0.9813 -0.0611
-7 1 14 -2.2732 0.0280
-7 1 15 1.5917 0.0070
-7 1 16 2.0286 -0.0616
-7 1 17 -1.1503 0.1039
-7 2 1 3.3564 0.2180
-7 2 2 6.4333 -0.0623
-7 2 3 0.9419 -0.1444
-7 2 4 -3.1249 -0.0445
-7 2 5 -3.0834 0.0651
-7 2 6 0.2429 -0.1011
-7 2 7 2.1539 0.0185
-7 2 8 1.0343 0.0834
-7 2 9 -0.6672 -0.0679
-7 2 10 -1.3056 0.1259
-7 2 11 0.3474 0.0092
-7 2 12 1.0268 -0.1300
-7 2 13 0.0296 0.0837
-7 2 14 -0.0162 -0.0174
-7 2 15 -0.8976 -0.0754
-7 2 16 -0.9089 -0.0331
-7 2 17 0.8260 -0.0057
-7 3 1 -1.1518 -0.0684
-7 3 2 -1.6560 0.1993
-7 3 3 4.6559 -0.0114
-7 3 4 7.3751 -0.0392
-7 3 5 -4.6969 0.1332
-7 3 6 -7.3159 -0.0591
-7 3 7 0.7996 -0.0387
-7 3 8 3.7058 0.0190
-7 3 9 2.4814 -0.1163
-7 3 10 -0.4420 0.0418
-7 3 11 -3.0867 0.0374
-7 3 12 -1.1028 -0.0594
-7 3 13 1.6890 0.1378
-7 3 14 1.1983 0.0508
-7 3 15 0.4427 -0.1305
-7 3 16 -0.5383 -0.0108
-7 3 17 -1.3878 0.0266
-7 4 1 1.3267 -0.1019
-7 4 2 -2.1912 -0.9262
-7 4 3 -4.6904 0.0791
-7 4 4 0.5941 0.2911
-7 4 5 6.3022 -0.0816
-7 4 6 0.7230 0.2192
-7 4 7 -3.7409 0.0386
-7 4 8 -1.6279 -0.1505
-7 4 9 -0.0079 0.0196
-7 4 10 1.6179 -0.0428
-7 4 11 2.2294 -0.0324
-7 4 12 -0.1962 0.0405
-7 4 13 -2.8414 0.0071
-7 4 14 -1.5882 -0.0610
-7 4 15 2.1282 0.0182
-7 4 16 2.0148 0.1558
-7 4 17 -0.6817 -0.0002
-7 5 1 26.7131 0.2043
-7 5 2 -7.2475 -0.0991
-7 5 3 -21.7767 -0.0481
-7 5 4 3.0741 -0.0097
-7 5 5 11.2595 -0.0788
-7 5 6 0.7647 0.0301
-7 5 7 -4.3956 0.0535
-7 5 8 -2.2878 -0.0263
-7 5 9 2.4816 -0.0018
-7 5 10 1.5748 0.0342
-7 5 11 -1.3260 -0.0183
-7 5 12 -0.3998 -0.0196
-7 5 13 0.0690 0.0352
-7 5 14 0.0375 -0.0083
-7 5 15 -0.0544 0.0086
-7 5 16 -0.0578 0.0212
-7 5 17 0.5050 -0.0983
-7 6 1 2.8803 -0.2366
-7 6 2 -3.3253 0.1163
-7 6 3 -5.3866 0.1111
-7 6 4 1.5951 0.0374
-7 6 5 7.6908 -0.0128
-7 6 6 -0.8724 0.0743
-7 6 7 -7.1577 -0.0255
-7 6 8 0.8879 -0.0860
-7 6 9 3.7989 0.0369
-7 6 10 -0.3794 -0.0949
-7 6 11 -0.7039 -0.0197
-7 6 12 -0.8813 0.1185
-7 6 13 -0.8908 -0.0092
-7 6 14 1.6063 0.0257
-7 6 15 1.8748 0.0180
-7 6 16 -1.0931 -0.0109
-7 6 17 -1.9784 -0.0206
-7 7 1 -1.5101 0.1317
-7 7 2 -1.2569 -0.1380
-7 7 3 1.9917 -0.0145
-7 7 4 -1.0129 0.0021
-7 7 5 -4.5245 -0.1105
-7 7 6 4.4925 0.0440
-7 7 7 5.9882 0.0337
-7 7 8 -4.8145 0.0047
-7 7 9 -3.3456 0.0948
-7 7 10 1.1368 -0.0250
-7 7 11 -0.1480 -0.0372
-7 7 12 2.3586 0.0131
-7 7 13 0.1421 -0.0875
-7 7 14 -1.9479 -0.0178
-7 7 15 1.7814 0.0645
-7 7 16 -0.8026 0.0037
-7 7 17 -2.0072 0.0166
-7 8 1 0.2073 0.0909
-7 8 2 -1.3460 0.9190
-7 8 3 0.2898 -0.0527
-7 8 4 2.2644 -0.2736
-7 8 5 0.1970 0.0654
-7 8 6 -1.8026 -0.2470
-7 8 7 -0.2822 -0.0415
-7 8 8 0.0282 0.1571
-7 8 9 -1.6683 -0.0056
-7 8 10 1.4418 0.0811
-7 8 11 3.7894 0.0166
-7 8 12 -1.2919 -0.0837
-7 8 13 -3.0966 0.0041
-7 8 14 0.1468 0.0598
-7 8 15 0.8081 -0.0193
-7 8 16 0.6590 -0.1395
-7 9 1 -6.7180 -0.1597
-7 9 2 2.7521 0.1000
-7 9 3 6.1570 0.0255
-7 9 4 1.3022 0.0204
-7 9 5 -4.0817 0.0779
-7 9 6 -3.5653 -0.0109
-7 9 7 3.1823 -0.0473
-7 9 8 3.4709 -0.0136
-7 9 9 -2.9402 0.0019
-7 9 10 -3.1241 -0.0145
-7 9 11 1.4477 0.0240
-7 9 12 3.7917 0.0263
-7 9 13 0.0962 -0.0790
-7 9 14 -3.9969 0.0001
-7 9 15 0.1493 0.0928
-7 9 16 2.2866 -0.0178
-7 10 1 -1.0509 0.2361
-7 10 2 0.4304 -0.0565
-7 10 3 1.0013 -0.0976
-7 10 4 0.6993 -0.0784
-7 10 5 -1.9371 -0.0011
-7 10 6 -2.1643 -0.0638
-7 10 7 2.7774 0.0236
-7 10 8 3.3489 0.1157
-7 10 9 -2.2754 -0.0227
-7 10 10 -3.1661 0.0536
-7 10 11 1.2389 -0.0005
-7 10 12 1.8280 -0.1148
-7 10 13 -0.5769 0.0443
-7 10 14 -0.6985 -0.0101
-7 10 15 -0.1274 -0.0666
-7 11 1 2.1069 -0.1417
-7 11 2 1.5248 0.1088
-7 11 3 -2.4845 0.0224
-7 11 4 -3.4104 -0.0260
-7 11 5 2.5207 0.1054
-7 11 6 4.3914 -0.0190
-7 11 7 -1.3939 -0.0385
-7 11 8 -3.2274 0.0081
-7 11 9 -0.8008 -0.0935
-7 11 10 0.8902 -0.0200
-7 11 11 1.8735 0.0463
-7 11 12 0.5085 0.0253
-7 11 13 -0.4863 0.0817
-7 11 14 -0.1784 0.0270
-7 11 15 -1.2347 -0.0666
-7 12 1 0.8752 -0.1706
-7 12 2 -0.1398 -0.7987
-7 12 3 -1.5391 0.0425
-7 12 4 0.1583 0.2175
-7 12 5 2.1065 0.0063
-7 12 6 0.1334 0.2018
-7 12 7 -1.9665 0.0057
-7 12 8 0.2556 -0.0192
-7 12 9 1.3710 -0.0071
-7 12 10 -0.9464 -0.2488
-7 12 11 -0.8695 -0.0108
-7 12 12 0.6585 0.1706
-7 12 13 0.2423 0.0212
-7 12 14 0.5175 0.0114
-7 13 1 -0.0291 0.1264
-7 13 2 -0.0649 -0.1133
-7 13 3 -1.4182 -0.0078
-7 13 4 0.0587 0.0134
-7 13 5 3.3670 -0.0705
-7 13 6 -1.2534 0.0055
-7 13 7 -4.5767 0.0119
-7 13 8 1.7605 -0.0010
-7 13 9 3.8528 0.0368
-7 13 10 -0.7019 0.0072
-7 13 11 -1.3830 -0.0143
-7 13 12 -0.6510 0.0059
-7 13 13 -0.8405 0.0068
-7 14 1 -0.4295 -0.1953
-7 14 2 0.2152 0.1415
-7 14 3 0.4677 0.1215
-7 14 4 0.1782 0.0724
-7 14 5 -0.1795 0.0088
-7 14 6 -0.3469 -0.0240
-7 14 7 0.0039 -0.0708
-7 14 8 0.4426 -0.0455
-7 14 9 -0.2628 0.0166
-7 14 10 -0.7470 -0.0414
-7 14 11 0.6413 0.0806
-7 14 12 0.9378 0.0676
-7 15 1 1.0716 -0.0116
-7 15 2 -0.5782 -0.1025
-7 15 3 -1.6223 0.0149
-7 15 4 0.4974 0.0111
-7 15 5 2.4690 -0.0431
-7 15 6 -0.2372 0.0257
-7 15 7 -2.4362 0.0163
-7 15 8 0.5549 -0.0062
-7 15 9 1.0677 0.0318
-7 15 10 -0.9986 0.0248
-7 15 11 0.4726 0.0244
-7 16 1 0.9376 0.1662
-7 16 2 0.7432 0.5368
-7 16 3 -0.4021 -0.0815
-7 16 4 0.2327 -0.1380
-7 16 5 -0.1276 0.0230
-7 16 6 -0.3571 -0.1816
-7 16 7 0.1622 -0.0523
-7 16 8 -0.0124 0.1414
-6 -17 1 -0.3945 -0.2292
-6 -16 1 -2.0893 0.0486
-6 -16 2 0.0278 -0.5362
-6 -16 3 1.1714 0.0908
-6 -16 4 0.8012 0.0644
-6 -15 1 -1.5510 0.1412
-6 -15 2 -0.5929 -0.0794
-6 -15 3 -0.5182 0.0460
-6 -15 4 -0.0614 0.0586
-6 -15 5 1.8303 -0.0261
-6 -15 6 0.5847 -0.0929
-6 -14 1 3.2690 -0.0430
-6 -14 2 0.3391 -0.2978
-6 -14 3 -3.8264 0.0639
-6 -14 4 -1.2180 0.1275
-6 -14 5 3.3671 -0.1107
-6 -14 6 0.9214 0.1808
-6 -14 7 -2.2805 0.0355
-6 -13 1 0.6265 0.1964
-6 -13 2 3.8682 -0.2127
-6 -13 3 -2.3289 0.0534
-6 -13 4 -3.4072 0.1013
-6 -13 5 2.7852 -0.1899
-6 -13 6 3.3743 0.0509
-6 -13 7 -2.6940 -0.0387
-6 -13 8 -2.8378 -0.1637
-6 -13 9 2.2800 0.2605
-6 -12 1 -2.3859 0.0150
-6 -12 2 -2.7302 0.9261
-6 -12 3 1.7664 -0.0485
-6 -12 4 0.8980 -0.1964
-6 -12 5 -0.8004 0.0461
-6 -12 6 0.1606 -0.2526
-6 -12 7 0.1780 0.0294
-6 -12 8 -0.1450 0.1398
-6 -12 9 -0.1015 -0.0988
-6 -12 10 -0.2261 0.0125
-6 -11 1 -0.3364 -0.2015
-6 -11 2 3.6413 0.0143
-6 -11 3 -0.5871 0.0041
-6 -11 4 -2.9987 0.0667
-6 -11 5 1.5471 0.0236
-6 -11 6 0.2475 -0.0428
-6 -11 7 -1.3069 0.0451
-6 -11 8 1.3009 -0.0532
-6 -11 9 0.3180 -0.0420
-6 -11 10 -0.7781 0.1365
-6 -11 11 0.2263 0.0348
-6 -10 1 0.7469 0.1147
-6 -10 2 0.3027 0.2963
-6 -10 3 -0.5054 -0.0756
-6 -10 4 -0.1189 -0.2109
-6 -10 5 0.1208 0.0448
-6 -10 6 -0.2458 -0.1294
-6 -10 7 0.3197 0.0100
-6 -10 8 -0.0952 0.1853
-6 -10 9 -0.6660 -0.0361
-6 -10 10 0.4251 -0.0252
-6 -10 11 0.5864 -0.0042
-6 -10 12 -0.1352 0.0510
-6 -9 1 -6.4407 -0.2851
-6 -9 2 2.4495 0.1501
-6 -9 3 7.3814 0.0879
-6 -9 4 -1.2628 -0.0191
-6 -9 5 -5.7770 0.1897
-6 -9 6 0.7338 -0.0210
-6 -9 7 2.1008 -0.1227
-6 -9 8 -0.1045 0.0073
-6 -9 9 1.1595 -0.1211
-6 -9 10 -0.5603 -0.0558
-6 -9 11 -2.0928 0.1879
-6 -9 12 0.8425 0.1218
-6 -9 13 1.2099 -0.1136
-6 -8 1 -4.4156 0.0168
-6 -8 2 2.3598 -1.0973
-6 -8 3 4.3719 -0.0184
-6 -8 4 -0.1934 0.3233
-6 -8 5 -2.7654 -0.0168
-6 -8 6 -3.0722 0.2266
-6 -8 7 0.7555 0.0545
-6 -8 8 4.3077 -0.1728
-6 -8 9 0.4400 -0.0422
-6 -8 10 -2.8210 0.0021
-6 -8 11 -0.8558 -0.0764
-6 -8 12 0.7248 0.0250
-6 -8 13 0.8806 0.1988
-6 -8 14 0.3993 -0.0613
-6 -7 1 3.1776 0.2172
-6 -7 2 -0.8501 -0.0119
-6 -7 3 -1.3514 -0.0397
-6 -7 4 -0.7941 0.0206
-6 -7 5 -0.3933 -0.0350
-6 -7 6 2.5381 -0.0351
-6 -7 7 0.3089 0.0201
-6 -7 8 -3.7059 -0.0224
-6 -7 9 1.1553 -0.0286
-6 -7 10 3.0319 0.0504
-6 -7 11 -1.5598 -0.0123
-6 -7 12 -1.1455 0.0704
-6 -7 13 0.1990 0.1019
-6 -7 14 -0.1401 -0.2335
-6 -7 15 0.8259 -0.0932
-6 -6 1 0.0558 -0.1909
-6 -6 2 1.2005 -0.2613
-6 -6 3 -4.2415 0.1235
-6 -6 4 -2.5745 0.1759
-6 -6 5 5.9241 -0.0305
-6 -6 6 2.9938 0.1610
-6 -6 7 -6.2011 -0.0562
-6 -6 8 -0.9106 -0.1448
-6 -6 9 5.2660 0.0577
-6 -6 10 -0.9322 -0.1249
-6 -6 11 -2.9534 0.0236
-6 -6 12 0.6289 0.1264
-6 -6 13 0.7023 -0.0468
-6 -6 14 0.2425 0.0721
-6 -6 15 0.0807 -0.0096
-6 -5 1 -3.5544 0.2289
-6 -5 2 -7.2255 -0.1055
-6 -5 3 -1.5567 -0.0303
-6 -5 4 3.3531 0.0020
-6 -5 5 3.2369 -0.1415
-6 -5 6 0.5163 0.0065
-6 -5 7 -2.0326 0.0048
-6 -5 8 -3.1478 0.0314
-6 -5 9 0.5224 0.1339
-6 -5 10 4.2192 -0.0022
-6 -5 11 -0.4828 0.0155
-6 -5 12 -3.6159 -0.0385
-6 -5 13 0.8604 -0.2086
-6 -5 14 2.1890 0.0042
-6 -5 15 -0.1459 0.1770
-6 -5 16 -0.9619 0.0298
-6 -4 1 -4.7521 -0.0409
-6 -4 2 7.5611 1.0979
-6 -4 3 0.6605 0.0118
-6 -4 4 -4.0547 -0.2619
-6 -4 5 1.7195 0.0341
-6 -4 6 1.9646 -0.2579
-6 -4 7 -1.2815 -0.0405
-6 -4 8 -1.4437 0.1105
-6 -4 9 0.7971 0.0228
-6 -4 10 -0.0503 0.0711
-6 -4 11 -1.7162 0.0127
-6 -4 12 2.2348 -0.0020
-6 -4 13 2.5284 -0.0077
-6 -4 14 -2.9309 -0.0499
-6 -4 15 -2.2809 -0.1075
-6 -4 16 1.7404 0.0350
-6 -3 1 -4.0009 -0.2781
-6 -3 2 1.1721 0.0978
-6 -3 3 0.0643 0.0623
-6 -3 4 0.4665 0.0078
-6 -3 5 1.5369 0.0421
-6 -3 6 -0.3554 -0.0136
-6 -3 7 -1.2982 -0.0161
-6 -3 8 0.4479 -0.0053
-6 -3 9 0.7286 0.0243
-6 -3 10 -0.5076 -0.0123
-6 -3 11 -0.1693 -0.0025
-6 -3 12 0.6443 0.0574
-6 -3 13 0.1135 -0.0804
-6 -3 14 -1.0504 -0.1325
-6 -3 15 -0.8398 0.0517
-6 -3 16 0.8899 0.2135
-6 -3 17 1.2747 0.0755
-6 -2 1 -9.7377 0.1808
-6 -2 2 -11.1708 0.1550
-6 -2 3 12.2034 -0.1129
-6 -2 4 5.1821 -0.1327
-6 -2 5 -10.0261 0.0692
-6 -2 6 -0.8011 -0.1671
-6 -2 7 5.9642 -0.0107
-6 -2 8 -1.7066 0.1429
-6 -2 9 -3.2639 -0.0316
-6 -2 10 2.2647 0.1384
-6 -2 11 1.1315 -0.0076
-6 -2 12 -1.0699 -0.1342
-6 -2 13 1.7845 0.0500
-6 -2 14 -0.2493 -0.0810
-6 -2 15 -3.6975 -0.0255
-6 -2 16 0.3903 0.0913
-6 -2 17 2.9856 0.0095
-6 -1 1 -5.3347 -0.1261
-6 -1 2 0.7687 0.1213
-6 -1 3 5.4500 0.0213
-6 -1 4 2.7890 -0.0152
-6 -1 5 -2.5338 0.1433
-6 -1 6 -2.0156 -0.0199
-6 -1 7 0.7039 -0.0584
-6 -1 8 0.2594 0.0015
-6 -1 9 -0.4206 -0.0895
-6 -1 10 0.4643 -0.0089
-6 -1 11 -0.4952 0.0239
-6 -1 12 -0.8877 0.0009
-6 -1 13 1.7382 0.0662
-6 -1 14 1.1078 0.0507
-6 -1 15 -1.7028 0.0251
-6 -1 16 -0.6325 -0.0511
-6 -1 17 0.7298 -0.1152
-6 0 1 8.6055 -0.0328
-6 0 2 -1.1977 -1.0150
-6 0 3 -6.0353 0.0499
-6 0 4 -0.8292 0.2235
-6 0 5 0.7363 -0.0593
-6 0 6 2.5209 0.2869
-6 0 7 1.6991 0.0352
-6 0 8 -2.6952 -0.1073
-6 0 9 -0.0872 -0.0212
-6 0 10 2.0489 -0.0957
-6 0 11 -1.2119 0.0075
-6 0 12 -1.0832 0.0105
-6 0 13 0.2829 0.0294
-6 0 14 0.0994 0.0072
-6 0 15 0.5471 -0.0471
-6 0 16 0.2881 0.1047
-6 0 17 -0.2411 0.0582
-6 0 18 -0.1302 -0.0929
-6 1 1 2.4588 0.2875
-6 1 2 8.0288 -0.0798
-6 1 3 -5.3831 -0.0784
-6 1 4 -6.6725 -0.0021
-6 1 5 4.1380 -0.0719
-6 1 6 4.4138 0.0066
-6 1 7 -3.1693 0.0522
-6 1 8 -2.9992 -0.0245
-6 1 9 2.5939 -0.0208
-6 1 10 2.7407 0.0563
-6 1 11 -1.7670 -0.0134
-6 1 12 -3.5017 -0.0303
-6 1 13 1.6457 0.0840
-6 1 14 4.2817 -0.0318
-6 1 15 -1.8823 -0.0503
-6 1 16 -3.3341 0.0605
-6 1 17 1.2393 -0.0825
-6 1 18 0.9914 -0.0551
-6 2 1 -6.6654 -0.1566
-6 2 2 -9.3726 -0.0004
-6 2 3 0.3381 0.0839
-6 2 4 7.1430 0.0657
-6 2 5 3.6524 -0.0325
-6 2 6 -4.5949 0.1609
-6 2 7 -3.0005 -0.0399
-6 2 8 2.2927 -0.1404
-6 2 9 1.1395 0.0925
-6 2 10 -0.3418 -0.1371
-6 2 11 -0.8529 -0.0372
-6 2 12 -0.7753 0.1471
-6 2 13 0.3815 -0.0490
-6 2 14 0.4586 0.0618
-6 2 15 1.0147 0.0462
-6 2 16 0.5192 -0.0294
-6 2 17 -1.0227 -0.0100
-6 2 18 -0.7180 -0.1636
-6 3 1 0.4257 0.1119
-6 3 2 1.5015 -0.1799
-6 3 3 -2.6446 -0.0038
-6 3 4 -8.5449 0.0398
-6 3 5 2.1404 -0.1451
-6 3 6 9.3447 0.0400
-6 3 7 0.0730 0.0476
-6 3 8 -5.6954 -0.0204
-6 3 9 -0.6232 0.1294
-6 3 10 1.7184 0.0036
-6 3 11 0.4008 -0.0624
-6 3 12 0.7215 0.0049
-6 3 13 -0.4929 -0.1062
-6 3 14 -1.5718 -0.0383
-6 3 15 -0.3550 0.0807
-6 3 16 1.2976 0.0382
-6 3 17 1.5151 0.0361
-6 3 18 -0.7176 0.0205
-6 4 1 -3.1358 0.0501
-6 4 2 4.0696 1.0758
-6 4 3 6.4615 -0.0350
-6 4 4 -1.6693 -0.3120
-6 4 5 -6.3465 0.0472
-6 4 6 -1.0696 -0.2601
-6 4 7 2.3828 -0.0305
-6 4 8 3.1213 0.1453
-6 4 9 0.9303 0.0111
-6 4 10 -2.9631 0.0691
-6 4 11 -2.1861 -0.0021
-6 4 12 0.6892 -0.0174
-6 4 13 2.9160 -0.0095
-6 4 14 1.5582 0.0207
-6 4 15 -2.7243 0.0022
-6 4 16 -1.9092 -0.1715
-6 4 17 1.0846 0.0033
-6 4 18 0.9559 0.1863
-6 5 1 -20.5917 -0.2205
-6 5 2 10.0542 0.0977
-6 5 3 19.8140 0.0589
-6 5 4 -2.9456 -0.0121
-6 5 5 -13.3551 0.0615
-6 5 6 -2.1905 -0.0099
-6 5 7 8.7728 -0.0332
-6 5 8 2.2030 0.0249
-6 5 9 -6.1359 -0.0057
-6 5 10 0.4027 -0.0366
-6 5 11 2.1683 0.0222
-6 5 12 -1.7947 0.0054
-6 5 13 1.2642 -0.0611
-6 5 14 1.2750 0.0334
-6 5 15 -1.4758 0.0301
-6 5 16 -0.5527 -0.0357
-6 5 17 0.4043 0.0846
-6 5 18 0.4093 0.0241
-6 6 1 -3.4347 0.2143
-6 6 2 4.0598 -0.0701
-6 6 3 8.2569 -0.0906
-6 6 4 -2.1207 -0.0508
-6 6 5 -11.8017 0.0274
-6 6 6 1.9178 -0.1383
-6 6 7 10.1695 0.0045
-6 6 8 -1.8717 0.1422
-6 6 9 -4.8183 -0.0297
-6 6 10 0.6601 0.1251
-6 6 11 1.0707 0.0085
-6 6 12 0.9172 -0.1742
-6 6 13 0.0142 0.0286
-6 6 14 -1.4378 -0.0318
-6 6 15 -1.0411 -0.0292
-6 6 16 0.7858 0.0518
-6 6 17 2.0295 0.0340
-6 6 18 -0.0049 0.1207
-6 7 1 3.2017 -0.1956
-6 7 2 4.7810 0.1125
-6 7 3 -3.7317 0.0391
-6 7 4 -3.4797 0.0191
-6 7 5 6.7068 0.1289
-6 7 6 -1.8596 -0.0451
-6 7 7 -8.4419 -0.0430
-6 7 8 3.9815 -0.0003
-6 7 9 5.3373 -0.1243
-6 7 10 0.6057 -0.0039
-6 7 11 -0.8209 0.0728
-6 7 12 -6.2007 0.0188
-6 7 13 -0.2645 0.0777
-6 7 14 6.2010 0.0143
-6 7 15 -0.7834 -0.0640
-6 7 16 -1.9003 -0.0223
-6 7 17 0.6924 -0.0286
-6 7 18 -0.9475 -0.0290
-6 8 1 -1.6750 0.0175
-6 8 2 3.1531 -1.2029
-6 8 3 0.5270 -0.0157
-6 8 4 -3.8305 0.3839
-6 8 5 -0.1912 -0.0319
-6 8 6 2.9967 0.2709
-6 8 7 -0.1344 0.0268
-6 8 8 -0.9493 -0.1851
-6 8 9 2.2014 -0.0041
-6 8 10 -1.1306 -0.0582
-6 8 11 -4.3155 0.0008
-6 8 12 1.5181 0.0153
-6 8 13 3.4241 0.0094
-6 8 14 -0.2436 0.0045
-6 8 15 -0.9827 -0.0175
-6 8 16 -0.8371 0.1679
-6 8 17 0.5063 0.0115
-6 8 18 0.7616 -0.2455
-6 9 1 6.9643 0.1876
-6 9 2 -5.5923 -0.1425
-6 9 3 -7.0329 -0.0532
-6 9 4 -0.0239 0.0295
-6 9 5 5.6863 -0.0599
-6 9 6 3.4742 -0.0206
-6 9 7 -4.2514 0.0359
-6 9 8 -2.8836 0.0168
-6 9 9 2.1477 -0.0049
-6 9 10 1.8951 0.0174
-6 9 11 0.7701 -0.0065
-6 9 12 -3.4887 -0.0117
-6 9 13 -1.7775 0.0685
-6 9 14 5.2301 -0.0225
-6 9 15 -0.2758 -0.0976
-6 9 16 -3.8946 0.0265
-6 9 17 2.0233 0.0223
-6 9 18 0.9172 -0.0154
-6 10 1 1.1768 -0.2525
-6 10 2 -0.6712 0.0916
-6 10 3 -1.1136 0.1195
-6 10 4 -0.9037 0.0916
-6 10 5 2.0492 -0.0305
-6 10 6 2.4217 0.0957
-6 10 7 -2.9577 -0.0274
-6 10 8 -4.1238 -0.1798
-6 10 9 2.4129 0.0780
-6 10 10 4.4896 -0.0395
-6 10 11 -1.1987 -0.0500
-6 10 12 -2.5608 0.1441
-6 10 13 0.4538 -0.0489
-6 10 14 0.1072 0.0039
-6 10 15 0.2009 0.0974
-6 10 16 0.8943 -0.0730
-6 10 17 -0.8156 -0.0654
-6 11 1 -1.9574 0.1525
-6 11 2 -2.9177 -0.0652
-6 11 3 2.6386 -0.0382
-6 11 4 4.4971 -0.0048
-6 11 5 -2.9988 -0.1080
-6 11 6 -4.3569 0.0095
-6 11 7 2.3667 0.0432
-6 11 8 2.3510 0.0161
-6 11 9 -0.9401 0.1118
-6 11 10 -0.2910 0.0234
-6 11 11 0.7507 -0.0697
-6 11 12 -0.5671 -0.0495
-6 11 13 -2.5941 -0.0806
-6 11 14 0.4700 -0.0233
-6 11 15 3.8207 0.0721
-6 11 16 -0.0386 0.0862
-6 11 17 -2.3840 0.0345
-6 12 1 -0.4472 0.0672
-6 12 2 -0.0577 1.0277
-6 12 3 1.1292 0.0022
-6 12 4 -0.5441 -0.3033
-6 12 5 -2.2746 -0.0059
-6 12 6 0.5421 -0.2631
-6 12 7 2.7377 -0.0222
-6 12 8 -0.3784 0.1058
-6 12 9 -2.1731 0.0296
-6 12 10 0.3699 0.1843
-6 12 11 1.3252 -0.0109
-6 12 12 -0.0160 -0.0878
-6 12 13 -0.5277 -0.0188
-6 12 14 -0.8494 -0.0932
-6 12 15 -0.3740 0.0406
-6 12 16 1.2733 0.0554
-6 13 1 -0.2980 -0.1676
-6 13 2 1.9065 0.1431
-6 13 3 1.6056 0.0471
-6 13 4 -1.7262 -0.0164
-6 13 5 -3.0946 0.0689
-6 13 6 1.8927 -0.0045
-6 13 7 4.2217 -0.0315
-6 13 8 -1.4995 -0.0031
-6 13 9 -4.2271 -0.0226
-6 13 10 0.2134 -0.0085
-6 13 11 2.5866 0.0075
-6 13 12 0.9536 -0.0014
-6 13 13 -0.2585 -0.0052
-6 13 14 -0.8806 0.0036
-6 13 15 -0.9463 0.0052
-6 14 1 0.4250 0.2368
-6 14 2 -1.2533 -0.1663
-6 14 3 -0.5049 -0.1745
-6 14 4 0.7285 -0.0701
-6 14 5 0.1109 0.0469
-6 14 6 -0.2646 -0.0065
-6 14 7 0.2131 0.0450
-6 14 8 -0.3029 0.1106
-6 14 9 0.0353 -0.0353
-6 14 10 1.0781 0.0066
-6 14 11 -0.6164 -0.0436
-6 14 12 -1.5354 -0.0767
-6 14 13 0.7995 0.1043
-6 14 14 1.1390 -0.0397
-6 15 1 -0.3533 0.0065
-6 15 2 1.0001 0.1134
-6 15 3 1.0133 -0.0259
-6 15 4 -1.2209 -0.0206
-6 15 5 -2.4324 0.0529
-6 15 6 0.9178 -0.0232
-6 15 7 2.7626 -0.0115
-6 15 8 -0.9723 0.0038
-6 15 9 -1.3114 -0.0636
-6 15 10 1.3568 -0.0254
-6 15 11 -0.3092 0.0179
-6 15 12 -1.3266 0.0582
-6 15 13 0.5703 0.0945
-6 16 1 -2.4804 -0.2438
-6 16 2 -0.8551 -0.7474
-6 16 3 1.1445 0.1157
-6 16 4 0.4612 0.2493
-6 16 5 0.3504 -0.0096
-6 16 6 -0.5503 0.2006
-6 16 7 -0.8774 0.0200
-6 16 8 0.5049 -0.1799
-6 16 9 0.4070 -0.0328
-6 16 10 0.5407 0.0191
-6 16 11 0.1509 -0.0538
-6 16 12 -1.9706 -0.0367
-6 17 1 1.0773 0.0177
-6 17 2 -2.0519 -0.1391
-6 17 3 -1.0834 -0.0268
-6 17 4 0.9335 -0.0258
-6 17 5 1.0198 -0.0516
-6 17 6 0.5984 0.0323
-6 17 7 -0.3443 0.0407
-6 17 8 -2.0930 0.0178
-6 17 9 -0.5653 0.0362
-6 17 10 2.6216 0.0011
-6 18 4 -0.2672 0.0362
-6 18 5 -0.2422 -0.0715
-5 -18 1 1.6483 0.0266
-5 -17 1 0.9089 0.2442
-5 -17 2 -1.1187 -0.1043
-5 -17 3 -0.1446 0.0397
-5 -17 4 0.5476 0.1093
-5 -16 1 2.6158 -0.0580
-5 -16 2 -0.6023 0.7863
-5 -16 3 -1.8228 -0.0557
-5 -16 4 0.4922 -0.1584
-5 -16 5 0.8095 0.1068
-5 -16 6 -0.8097 -0.2455
-5 -15 1 2.2458 -0.1243
-5 -15 2 0.2856 0.0647
-5 -15 3 -0.1611 -0.0255
-5 -15 4 0.1928 -0.0507
-5 -15 5 -1.6496 -0.0280
-5 -15 6 -0.7777 0.0853
-5 -15 7 2.2916 0.1395
-5 -15 8 0.5165 -0.0930
-5 -14 1 -3.7402 -0.0087
-5 -14 2 2.2697 0.3769
-5 -14 3 4.1134 -0.0586
-5 -14 4 -0.1047 -0.1338
-5 -14 5 -3.1702 0.1184
-5 -14 6 -0.6628 -0.2456
-5 -14 7 1.6414 -0.0141
-5 -14 8 0.2351 0.1673
-5 -14 9 -0.5871 -0.1035
-5 -13 1 0.0394 -0.2675
-5 -13 2 -5.4508 0.1735
-5 -13 3 1.6973 0.0182
-5 -13 4 4.8036 -0.0688
-5 -13 5 -2.2666 0.1312
-5 -13 6 -4.0963 -0.0414
-5 -13 7 2.3892 0.0806
-5 -13 8 3.2536 0.1407
-5 -13 9 -2.3046 -0.2836
-5 -13 10 -1.5426 -0.2084
-5 -12 1 2.0316 -0.0195
-5 -12 2 2.2715 -1.0586
-5 -12 3 -0.8852 0.0375
-5 -12 4 -0.4892 0.2629
-5 -12 5 -0.2380 -0.0081
-5 -12 6 -0.5547 0.2025
-5 -12 7 0.3823 -0.0522
-5 -12 8 0.8043 -0.0834
-5 -12 9 0.3349 0.0817
-5 -12 10 -0.6538 -0.0071
-5 -12 11 -0.7796 -0.1041
-5 -12 12 0.2833 -0.1354
-5 -11 1 1.6356 0.2283
-5 -11 2 -3.1345 0.0274
-5 -11 3 -0.9596 -0.0282
-5 -11 4 2.7037 -0.0681
-5 -11 5 0.0229 -0.0373
-5 -11 6 -0.0998 0.0001
-5 -11 7 0.1693 0.0092
-5 -11 8 -1.6568 0.0948
-5 -11 9 0.2019 -0.0175
-5 -11 10 1.4520 -0.1473
-5 -11 11 -0.3369 -0.0025
-5 -11 12 -0.6822 0.1550
-5 -11 13 0.2150 0.0446
-5 -10 1 -0.2461 -0.1490
-5 -10 2 1.3765 -0.3221
-5 -10 3 0.0225 0.1308
-5 -10 4 -1.3644 0.2143
-5 -10 5 0.1615 -0.0864
-5 -10 6 1.1271 0.1678
-5 -10 7 -0.2897 -0.0202
-5 -10 8 -0.3361 -0.2020
-5 -10 9 0.4911 0.0794
-5 -10 10 -0.2578 -0.0191
-5 -10 11 -0.6312 -0.0329
-5 -10 12 0.1837 0.0136
-5 -10 13 0.3863 0.0029
-5 -9 1 7.3608 0.2995
-5 -9 2 -5.8786 -0.1466
-5 -9 3 -8.1025 -0.1026
-5 -9 4 4.2072 0.0027
-5 -9 5 6.2427 -0.1899
-5 -9 6 -2.3547 0.0210
-5 -9 7 -1.9431 0.1440
-5 -9 8 0.7852 0.0106
-5 -9 9 -2.2784 0.0834
-5 -9 10 0.5196 0.0461
-5 -9 11 3.8317 -0.1420
-5 -9 12 -1.4465 -0.1264
-5 -9 13 -2.6417 0.0685
-5 -9 14 1.6711 0.1140
-5 -8 1 6.3666 0.0084
-5 -8 2 -1.5580 1.2577
-5 -8 3 -5.7665 0.0192
-5 -8 4 -1.0511 -0.3823
-5 -8 5 3.1978 -0.0252
-5 -8 6 4.4202 -0.2460
-5 -8 7 -0.9910 -0.0155
-5 -8 8 -5.1329 0.1872
-5 -8 9 0.3545 0.0444
-5 -8 10 2.9662 0.0179
-5 -8 11 -0.4295 0.0583
-5 -8 12 -0.6143 -0.0662
-5 -8 13 0.3101 -0.1972
-5 -8 14 -0.3836 0.1062
-5 -8 15 -0.1268 0.1609
-5 -7 1 -3.1106 -0.2194
-5 -7 2 3.7348 0.0207
-5 -7 3 3.2774 0.0494
-5 -7 4 -0.3965 -0.0116
-5 -7 5 -2.1664 0.0415
-5 -7 6 -2.5292 0.0180
-5 -7 7 1.4335 -0.0334
-5 -7 8 4.2344 0.0334
-5 -7 9 -1.7354 0.0247
-5 -7 10 -4.0934 -0.0568
-5 -7 11 1.4805 0.0349
-5 -7 12 2.6176 -0.0464
-5 -7 13 0.0937 -0.1176
-5 -7 14 -0.9329 0.1741
-5 -7 15 -1.2488 0.0847
-5 -7 16 -0.0439 -0.1787
-5 -6 1 -0.2426 0.2426
-5 -6 2 -1.4698 0.2491
-5 -6 3 5.4905 -0.1611
-5 -6 4 2.3318 -0.1502
-5 -6 5 -8.0936 0.0464
-5 -6 6 -2.4795 -0.2152
-5 -6 7 8.5689 0.0706
-5 -6 8 0.3212 0.1726
-5 -6 9 -6.9075 -0.0710
-5 -6 10 1.3146 0.1605
-5 -6 11 3.6607 -0.0428
-5 -6 12 -0.7382 -0.1783
-5 -6 13 -1.0282 0.0739
-5 -6 14 -0.1856 -0.0594
-5 -6 15 0.3837 0.0185
-5 -6 16 0.1310 0.1167
-5 -5 1 6.8842 -0.1651
-5 -5 2 5.6309 0.1001
-5 -5 3 -1.3102 -0.0109
-5 -5 4 -0.7576 0.0168
-5 -5 5 -1.0190 0.1528
-5 -5 6 -3.9990 -0.0157
-5 -5 7 0.3602 0.0083
-5 -5 8 6.5048 -0.0330
-5 -5 9 0.7331 -0.1700
-5 -5 10 -6.0119 -0.0009
-5 -5 11 -0.2663 0.0493
-5 -5 12 3.5285 0.0409
-5 -5 13 -0.9759 0.1106
-5 -5 14 -1.3928 0.0153
-5 -5 15 1.1044 -0.0618
-5 -5 16 0.5900 -0.0719
-5 -5 17 -0.2073 -0.0558
-5 -4 1 4.0636 0.0153
-5 -4 2 -11.5252 -1.2089
-5 -4 3 -0.5435 0.0027
-5 -4 4 8.1458 0.2889
-5 -4 5 -0.5983 -0.0101
-5 -4 6 -4.7000 0.2857
-5 -4 7 -0.0458 -0.0013
-5 -4 8 2.3692 -0.1084
-5 -4 9 -0.2372 -0.0070
-5 -4 10 0.5342 -0.1032
-5 -4 11 1.6788 -0.0065
-5 -4 12 -3.3454 0.0095
-5 -4 13 -2.2000 0.0155
-5 -4 14 4.1289 0.0780
-5 -4 15 1.4856 0.0817
-5 -4 16 -2.9121 -0.0654
-5 -4 17 -0.9391 -0.1871
-5 -3 1 3.0328 0.2274
-5 -3 2 -2.5355 -0.1084
-5 -3 3 -1.0133 -0.0509
-5 -3 4 -1.2296 -0.0161
-5 -3 5 -0.2190 -0.0292
-5 -3 6 2.1288 0.0179
-5 -3 7 0.3172 -0.0009
-5 -3 8 -1.6136 0.0221
-5 -3 9 -0.4295 -0.0186
-5 -3 10 0.3131 -0.0234
-5 -3 11 0.5095 0.0110
-5 -3 12 0.2409 -0.0120
-5 -3 13 -0.5969 0.0676
-5 -3 14 0.4333 0.0764
-5 -3 15 1.2690 -0.0435
-5 -3 16 -0.6196 -0.1319
-5 -3 17 -1.8551 -0.0760
-5 -3 18 -0.2395 0.1075
-5 -2 1 16.9387 -0.1282
-5 -2 2 8.1899 -0.1461
-5 -2 3 -17.9365 0.0681
-5 -2 4 -2.7577 0.1262
-5 -2 5 12.9821 -0.0659
-5 -2 6 -0.0803 0.2033
-5 -2 7 -6.2677 0.0247
-5 -2 8 2.1642 -0.1780
-5 -2 9 2.0787 0.0294
-5 -2 10 -3.4920 -0.1390
-5 -2 11 0.5682 -0.0080
-5 -2 12 2.7439 0.1426
-5 -2 13 -3.7530 -0.0137
-5 -2 14 -0.8664 0.0927
-5 -2 15 5.6646 -0.0277
-5 -2 16 -0.1522 -0.1023
-5 -2 17 -4.3751 0.0293
-5 -2 18 -0.0381 -0.0327
-5 -1 1 8.5101 0.1268
-5 -1 2 -0.2908 -0.1003
-5 -1 3 -10.3954 -0.0295
-5 -1 4 -3.9892 0.0029
-5 -1 5 6.9880 -0.1299
-5 -1 6 3.3908 0.0134
-5 -1 7 -3.1192 0.0365
-5 -1 8 -1.2547 -0.0011
-5 -1 9 1.3862 0.1136
-5 -1 10 0.0727 0.0378
-5 -1 11 -0.1066 -0.0249
-5 -1 12 0.6477 -0.0406
-5 -1 13 -1.0701 -0.1053
-5 -1 14 -1.0172 -0.0314
-5 -1 15 1.0079 0.0440
-5 -1 16 0.6686 0.0472
-5 -1 17 -0.3590 0.0362
-5 -1 18 -0.3155 0.0461
-5 -1 19 0.2009 0.0046
-5 0 1 -16.7839 -0.0082
-5 0 2 11.6909 1.1442
-5 0 3 11.8464 -0.0024
-5 0 4 -4.7882 -0.2622
-5 0 5 -1.5375 0.0136
-5 0 6 -1.8613 -0.3141
-5 0 7 -5.0101 -0.0176
-5 0 8 4.5640 0.1323
-5 0 9 4.1661 0.0435
-5 0 10 -4.4739 0.0693
-5 0 11 -1.4086 -0.0301
-5 0 12 3.5180 0.0414
-5 0 13 0.8640 -0.0447
-5 0 14 -2.2545 -0.0493
-5 0 15 -0.8627 0.0697
-5 0 16 1.1600 -0.1097
-5 0 17 0.2300 -0.0291
-5 0 18 -0.6059 0.1210
-5 0 19 -0.2031 0.0459
-5 1 1 -6.5078 -0.2760
-5 1 2 -8.0156 0.0789
-5 1 3 5.3130 0.0952
-5 1 4 8.3029 -0.0177
-5 1 5 -2.2182 0.0390
-5 1 6 -7.0084 0.0225
-5 1 7 2.7238 -0.0283
-5 1 8 5.9602 0.0029
-5 1 9 -4.0044 0.0275
-5 1 10 -5.4716 -0.0467
-5 1 11 3.0119 -0.0108
-5 1 12 5.3220 0.0320
-5 1 13 -1.5900 -0.0805
-5 1 14 -4.9445 0.0120
-5 1 15 1.0394 0.0770
-5 1 16 3.1878 -0.0234
-5 1 17 -0.3075 0.0560
-5 1 18 -0.4354 0.0167
-5 1 19 -0.4260 -0.0811
-5 2 1 13.5979 0.1033
-5 2 2 14.4501 0.1359
-5 2 3 -4.6989 -0.0376
-5 2 4 -13.6107 -0.1566
-5 2 5 -2.6021 0.0276
-5 2 6 11.3996 -0.1908
-5 2 7 3.8008 0.0213
-5 2 8 -7.5956 0.2186
-5 2 9 -2.2956 -0.0787
-5 2 10 3.2673 0.1112
-5 2 11 1.8471 0.0433
-5 2 12 0.0442 -0.1620
-5 2 13 -0.8179 0.0161
-5 2 14 -1.2505 -0.0692
-5 2 15 -1.4212 -0.0055
-5 2 16 0.6158 0.0686
-5 2 17 1.6600 0.0115
-5 2 18 0.2929 0.1120
-5 2 19 0.4003 -0.0933
-5 3 1 0.5434 -0.1852
-5 3 2 -2.0810 0.1368
-5 3 3 0.6949 0.0386
-5 3 4 9.4440 -0.0268
-5 3 5 0.4731 0.1534
-5 3 6 -10.8249 -0.0177
-5 3 7 -1.2617 -0.0576
-5 3 8 6.9846 0.0120
-5 3 9 -0.6205 -0.1518
-5 3 10 -2.4689 -0.0404
-5 3 11 1.4347 0.1019
-5 3 12 -0.2108 0.0438
-5 3 13 0.3022 0.0783
-5 3 14 1.4819 0.0246
-5 3 15 -0.8440 -0.0632
-5 3 16 -2.1054 -0.0574
-5 3 17 -0.6135 -0.0577
-5 3 18 2.1029 -0.0018
-5 3 19 0.8598 0.0648
-5 4 1 2.5688 0.0607
-5 4 2 -3.6847 -1.2991
-5 4 3 -4.3934 -0.0554
-5 4 4 -0.0991 0.3967
-5 4 5 1.6734 0.0126
-5 4 6 3.5571 0.2755
-5 4 7 3.1910 0.0196
-5 4 8 -5.3256 -0.1586
-5 4 9 -4.4812 -0.0420
-5 4 10 4.1929 -0.0690
-5 4 11 2.9493 0.0170
-5 4 12 -1.4988 -0.0072
-5 4 13 -2.6022 0.0493
-5 4 14 -0.4341 0.0153
-5 4 15 2.8254 -0.0508
-5 4 16 0.7492 0.1520
-5 4 17 -1.5694 -0.0144
-5 4 18 -0.1921 -0.1672
-5 4 19 0.3229 0.0080
-5 5 1 12.2682 0.2427
-5 5 2 -8.4950 -0.0954
-5 5 3 -16.9026 -0.0618
-5 5 4 0.5912 0.0467
-5 5 5 16.1293 -0.0573
-5 5 6 3.0637 -0.0343
-5 5 7 -14.1798 0.0194
-5 5 8 -0.3635 -0.0018
-5 5 9 10.1848 0.0087
-5 5 10 -3.1138 0.0274
-5 5 11 -3.1239 -0.0111
-5 5 12 3.1877 0.0080
-5 5 13 -2.2071 0.0651
-5 5 14 -1.4006 -0.0443
-5 5 15 2.5367 -0.0582
-5 5 16 0.4232 0.0311
-5 5 17 -1.2100 -0.0594
-5 5 18 -0.2340 -0.0087
-5 5 19 1.1324 0.0838
-5 6 1 5.7502 -0.2109
-5 6 2 -4.0604 -0.0459
-5 6 3 -12.7984 0.0730
-5 6 4 2.2221 0.1098
-5 6 5 16.7750 -0.0175
-5 6 6 -2.0697 0.1952
-5 6 7 -13.2327 -0.0189
-5 6 8 1.2272 -0.2249
-5 6 9 5.4736 0.0473
-5 6 10 0.5475 -0.1149
-5 6 11 -0.9284 -0.0145
-5 6 12 -1.3319 0.2037
-5 6 13 0.5014 -0.0249
-5 6 14 0.6008 0.0410
-5 6 15 0.0925 0.0126
-5 6 16 0.4465 -0.1007
-5 6 17 -1.5997 -0.0284
-5 6 18 -0.7756 -0.0712
-5 6 19 1.8374 0.1018
-5 7 1 -3.7195 0.2436
-5 7 2 -11.6171 -0.0884
-5 7 3 5.4316 -0.0585
-5 7 4 12.6923 -0.0212
-5 7 5 -8.8353 -0.1462
-5 7 6 -5.5871 0.0200
-5 7 7 10.2411 0.0560
-5 7 8 -0.3437 0.0136
-5 7 9 -7.0383 0.1455
-5 7 10 -1.9223 0.0265
-5 7 11 2.6874 -0.0992
-5 7 12 7.3142 -0.0442
-5 7 13 -1.0693 -0.0786
-5 7 14 -7.8501 -0.0249
-5 7 15 0.7496 0.0737
-5 7 16 3.7941 0.0585
-5 7 17 0.3683 0.0380
-5 7 18 -0.5166 -0.0030
-5 7 19 -0.9529 -0.0365
-5 8 1 3.6263 -0.1325
-5 8 2 -3.8129 1.4795
-5 8 3 -1.5019 0.0866
-5 8 4 4.2002 -0.4991
-5 8 5 0.0408 -0.0064
-5 8 6 -3.6416 -0.2776
-5 8 7 0.7071 -0.0170
-5 8 8 2.1489 0.1985
-5 8 9 -2.4090 0.0208
-5 8 10 0.1645 0.0522
-5 8 11 4.0092 -0.0092
-5 8 12 -1.4044 0.0212
-5 8 13 -3.0388 -0.0410
-5 8 14 0.7446 -0.0446
-5 8 15 0.9838 0.0546
-5 8 16 -0.0264 -0.1660
-5 8 17 -1.0611 0.0105
-5 8 18 0.3352 0.2569
-5 8 19 2.1986 -0.0415
-5 9 1 -6.6645 -0.1904
-5 9 2 9.3821 0.1622
-5 9 3 7.2605 0.0511
-5 9 4 -2.9727 -0.0617
-5 9 5 -6.5430 0.0531
-5 9 6 -2.2429 0.0396
-5 9 7 3.9156 -0.0136
-5 9 8 2.4020 -0.0059
-5 9 9 0.7661 -0.0065
-5 9 10 -1.0882 -0.0350
-5 9 11 -4.9392 -0.0172
-5 9 12 2.4012 0.0091
-5 9 13 4.5604 -0.0283
-5 9 14 -4.2115 0.0330
-5 9 15 -0.1587 0.0692
-5 9 16 3.1038 -0.0219
-5 9 17 -2.7242 -0.0042
-5 9 18 -0.5761 0.0039
-5 9 19 1.6181 -0.0408
-5 10 1 -1.7397 0.2234
-5 10 2 0.1665 -0.1196
-5 10 3 1.9482 -0.0898
-5 10 4 2.0057 -0.1034
-5 10 5 -2.4779 0.0387
-5 10 6 -3.2602 -0.1141
-5 10 7 3.0146 0.0108
-5 10 8 4.6164 0.2149
-5 10 9 -2.5176 -0.0827
-5 10 10 -4.7520 0.0440
-5 10 11 1.3758 0.0610
-5 10 12 2.1592 -0.1710
-5 10 13 -0.5018 0.0449
-5 10 14 1.0764 -0.0014
-5 10 15 -0.2480 -0.0730
-5 10 16 -2.0329 0.0770
-5 10 17 0.8815 -0.0033
-5 10 18 1.2210 0.0287
-5 11 1 1.4726 -0.1433
-5 11 2 2.2636 0.0223
-5 11 3 -2.1669 0.0435
-5 11 4 -2.4064 0.0345
-5 11 5 2.6683 0.1107
-5 11 6 1.2113 0.0002
-5 11 7 -2.5877 -0.0499
-5 11 8 0.4026 -0.0440
-5 11 9 2.1499 -0.1227
-5 11 10 -0.7404 -0.0157
-5 11 11 -2.7144 0.0903
-5 11 12 0.3272 0.0645
-5 11 13 4.2238 0.0732
-5 11 14 -0.5685 0.0087
-5 11 15 -4.1404 -0.0716
-5 11 16 1.0251 -0.0747
-5 11 17 1.4766 -0.0439
-5 11 18 -0.7290 0.0216
-5 12 1 0.7305 0.0456
-5 12 2 0.2604 -1.2572
-5 12 3 -1.8871 -0.0519
-5 12 4 0.8858 0.3996
-5 12 5 3.6444 0.0095
-5 12 6 -1.3631 0.3026
-5 12 7 -4.8616 0.0263
-5 12 8 0.7908 -0.1871
-5 12 9 4.5869 -0.0280
-5 12 10 -0.0591 -0.1068
-5 12 11 -3.3354 0.0039
-5 12 12 -0.3119 0.0046
-5 12 13 1.9913 0.0307
-5 12 14 0.6779 0.1437
-5 12 15 -0.7220 -0.0463
-5 12 16 -0.9642 -0.0157
-5 12 17 -0.3049 0.0241
-5 12 18 0.7537 -0.1248
-5 13 1 -0.0306 0.1457
-5 13 2 -4.2872 -0.1529
-5 13 3 -0.7298 -0.0539
-5 13 4 3.4183 0.0293
-5 13 5 1.1168 -0.0630
-5 13 6 -1.5215 -0.0087
-5 13 7 -1.6974 0.0396
-5 13 8 -0.4061 0.0066
-5 13 9 2.6475 0.0072
-5 13 10 1.6104 0.0133
-5 13 11 -2.7945 0.0069
-5 13 12 -1.9019 0.0003
-5 13 13 1.3927 0.0018
-5 13 14 1.2563 -0.0071
-5 13 15 0.3888 -0.0136
-5 13 16 -0.1007 -0.0383
-5 13 17 -1.0797 -0.0452
-5 14 1 -0.5223 -0.1720
-5 14 2 2.8396 0.2145
-5 14 3 0.7196 0.1222
-5 14 4 -2.0450 0.0625
-5 14 5 -0.4672 -0.0547
-5 14 6 0.9444 0.0198
-5 14 7 0.3114 -0.0175
-5 14 8 0.4626 -0.1428
-5 14 9 -0.6168 0.0485
-5 14 10 -1.7746 0.0012
-5 14 11 1.0647 -0.0077
-5 14 12 2.2504 0.0979
-5 14 13 -0.8879 -0.0677
-5 14 14 -1.6966 0.0450
-5 14 15 -0.0264 0.1103
-5 14 16 0.8121 -0.1420
-5 15 1 -0.6407 0.0172
-5 15 2 -0.1387 -0.0765
-5 15 3 0.3483 0.0279
-5 15 4 0.6713 0.0042
-5 15 5 1.2763 -0.0597
-5 15 6 -0.6430 0.0097
-5 15 7 -2.0209 0.0052
-5 15 8 0.5852 0.0266
-5 15 9 0.9287 0.0900
-5 15 10 -1.0262 -0.0020
-5 15 11 0.2900 -0.0503
-5 15 12 1.6833 -0.0416
-5 15 13 -0.0241 -0.0793
-5 15 14 -1.6332 0.0029
-5 15 15 -0.9791 0.0757
-5 16 1 3.2153 0.1755
-5 16 2 1.5997 0.9228
-5 16 3 -1.4132 -0.0678
-5 16 4 -1.9084 -0.3485
-5 16 5 -0.5131 -0.0145
-5 16 6 1.9612 -0.2005
-5 16 7 1.1983 0.0003
-5 16 8 -0.9275 0.1833
-5 16 9 -0.6495 0.0100
-5 16 10 -1.3892 0.0492
-5 16 11 0.0270 0.0673
-5 16 12 3.4680 -0.0560
-5 16 13 -0.1867 -0.1338
-5 16 14 -3.5013 -0.0063
-5 17 1 -1.3440 -0.0448
-5 17 2 3.0244 0.1385
-5 17 3 1.5431 0.0792
-5 17 4 -1.1915 0.0285
-5 17 5 -1.2926 0.0280
-5 17 6 -1.0265 -0.0351
-5 17 7 0.2577 -0.0635
-5 17 8 2.9441 -0.0202
-5 17 9 0.8635 -0.0087
-5 17 10 -3.4239 0.0044
-5 17 11 -1.0253 0.0453
-5 17 12 2.0616 0.0381
-5 17 13 0.4127 -0.0233
-5 18 1 2.8512 0.1475
-5 18 2 -0.4510 -0.1539
-5 18 3 -2.0962 -0.1102
-5 18 4 0.2339 -0.0109
-5 18 5 0.8923 0.0575
-5 18 6 -0.2092 0.0158
-5 18 7 0.2534 0.0108
-5 18 8 -0.1042 0.0745
-5 18 9 -0.8709 -0.0169
-5 18 10 0.4570 -0.0707
-5 19 3 0.1624 -0.0620
-5 19 4 1.9298 -0.0170
-5 19 5 0.1623 -0.0194
-5 19 6 -2.3508 -0.0810
-4 -19 1 0.3449 -0.2566
-4 -18 1 -0.9223 -0.0808
-4 -18 2 3.5207 0.2026
-4 -18 3 -0.1443 0.0229
-4 -18 4 -1.8035 0.0784
-4 -17 1 -1.5142 -0.2700
-4 -17 2 0.1958 0.0674
-4 -17 3 0.4984 -0.0166
-4 -17 4 -0.3315 -0.0963
-4 -17 5 0.6774 0.2579
-4 -17 6 0.2800 0.1783
-4 -16 1 -2.4416 0.1007
-4 -16 2 0.8436 -1.0435
-4 -16 3 1.5065 -0.0154
-4 -16 4 -2.0277 0.3092
-4 -16 5 -0.2338 -0.0238
-4 -16 6 2.6524 0.2178
-4 -16 7 -0.5833 0.0439
-4 -16 8 -2.2898 -0.2997
-4 -15 1 -2.2130 0.1121
-4 -15 2 -0.9492 -0.0094
-4 -15 3 1.0121 0.0069
-4 -15 4 0.4828 0.0099
-4 -15 5 0.5276 0.0279
-4 -15 6 0.1678 -0.0541
-4 -15 7 -1.6476 -0.0778
-4 -15 8 -0.1323 0.0666
-4 -15 9 1.4384 0.0648
-4 -14 1 3.3346 0.0926
-4 -14 2 -4.0405 -0.4389
-4 -14 3 -3.3589 0.0165
-4 -14 4 0.6743 0.1484
-4 -14 5 1.9588 -0.1096
-4 -14 6 1.4795 0.2705
-4 -14 7 -0.0358 0.0194
-4 -14 8 -1.6870 -0.1607
-4 -14 9 -1.0142 0.0845
-4 -14 10 0.4174 -0.1778
-4 -13 1 0.5635 0.3184
-4 -13 2 5.0345 -0.1114
-4 -13 3 -1.8107 -0.0624
-4 -13 4 -5.0471 0.0182
-4 -13 5 1.6520 -0.1233
-4 -13 6 4.3596 0.0211
-4 -13 7 -1.3278 -0.0378
-4 -13 8 -3.4738 -0.0781
-4 -13 9 1.5419 0.2164
-4 -13 10 2.1042 0.1731
-4 -13 11 -1.4085 -0.1386
-4 -13 12 -0.6985 -0.1626
-4 -12 1 -1.1287 -0.0387
-4 -12 2 -2.6128 1.2184
-4 -12 3 -0.4888 0.0043
-4 -12 4 0.9872 -0.3464
-4 -12 5 1.7048 -0.0173
-4 -12 6 0.4270 -0.1642
-4 -12 7 -1.4330 0.0317
-4 -12 8 -1.4658 0.0624
-4 -12 9 -0.0088 -0.0210
-4 -12 10 1.8463 -0.0027
-4 -12 11 1.0074 0.0657
-4 -12 12 -1.2299 0.1612
-4 -12 13 -0.7918 -0.1210
-4 -11 1 -3.4339 -0.2334
-4 -11 2 2.3376 -0.0231
-4 -11 3 3.8671 0.0473
-4 -11 4 -1.6134 0.0417
-4 -11 5 -3.1242 0.0385
-4 -11 6 -0.5067 0.0271
-4 -11 7 2.0570 -0.0423
-4 -11 8 1.9954 -0.0884
-4 -11 9 -1.2210 0.0506
-4 -11 10 -1.9218 0.1078
-4 -11 11 0.5622 0.0007
-4 -11 12 1.1595 -0.1104
-4 -11 13 -0.1722 -0.0563
-4 -11 14 -0.6057 0.0843
-4 -10 1 -0.7016 0.1195
-4 -10 2 -2.2507 0.3454
-4 -10 3 1.2290 -0.1096
-4 -10 4 2.8799 -0.2127
-4 -10 5 -1.0553 0.0783
-4 -10 6 -2.7428 -0.2025
-4 -10 7 0.5519 0.0372
-4 -10 8 1.7712 0.2036
-4 -10 9 -0.4234 -0.0973
-4 -10 10 -0.6916 0.0854
-4 -10 11 0.6893 0.0254
-4 -10 12 0.1295 -0.1056
-4 -10 13 -0.5659 0.0314
-4 -10 14 -0.2050 -0.0658
-4 -9 1 -7.1254 -0.2952
-4 -9 2 9.0281 0.1239
-4 -9 3 6.6437 0.1055
-4 -9 4 -6.3833 0.0038
-4 -9 5 -4.7932 0.1630
-4 -9 6 3.3481 0.0042
-4 -9 7 1.3265 -0.0998
-4 -9 8 -1.4475 -0.0443
-4 -9 9 2.3743 -0.1134
-4 -9 10 -0.0529 -0.0238
-4 -9 11 -4.1059 0.1326
-4 -9 12 1.7014 0.0999
-4 -9 13 3.1712 -0.0250
-4 -9 14 -2.5090 -0.0665
-4 -9 15 -0.9723 -0.0126
-4 -8 1 -6.5235 0.0123
-4 -8 2 0.9517 -1.3914
-4 -8 3 5.8753 -0.0187
-4 -8 4 1.8337 0.4251
-4 -8 5 -3.4780 0.0422
-4 -8 6 -4.5039 0.2476
-4 -8 7 1.8306 -0.0080
-4 -8 8 4.1622 -0.1652
-4 -8 9 -1.8128 -0.0566
-4 -8 10 -1.5368 -0.0580
-4 -8 11 2.2259 -0.0020
-4 -8 12 -0.3730 0.0786
-4 -8 13 -2.0272 0.1222
-4 -8 14 0.5814 -0.0632
-4 -8 15 1.3821 -0.0886
-4 -8 16 -0.1622 0.0298
-4 -7 1 2.6646 0.2098
-4 -7 2 -4.6445 -0.0585
-4 -7 3 -4.2149 -0.0551
-4 -7 4 -0.0941 0.0195
-4 -7 5 3.8693 -0.0392
-4 -7 6 3.0998 -0.0086
-4 -7 7 -2.6581 0.0444
-4 -7 8 -4.3930 -0.0263
-4 -7 9 1.9998 -0.0428
-4 -7 10 4.5204 0.0342
-4 -7 11 -1.3462 -0.0232
-4 -7 12 -3.7207 0.0222
-4 -7 13 -0.0377 0.1160
-4 -7 14 2.0169 -0.0501
-4 -7 15 1.1418 -0.0830
-4 -7 16 -0.3199 0.0000
-4 -7 17 -0.8683 -0.0088
-4 -6 1 -0.0387 -0.2240
-4 -6 2 2.2844 -0.2408
-4 -6 3 -6.3552 0.1282
-4 -6 4 -3.0778 0.1458
-4 -6 5 9.9071 -0.0450
-4 -6 6 2.5381 0.2447
-4 -6 7 -10.6666 -0.0647
-4 -6 8 0.1926 -0.1993
-4 -6 9 8.6557 0.0792
-4 -6 10 -1.9019 -0.1563
-4 -6 11 -5.0324 0.0335
-4 -6 12 1.1807 0.1742
-4 -6 13 2.3138 -0.0687
-4 -6 14 -0.2624 0.0676
-4 -6 15 -1.6952 -0.0400
-4 -6 16 0.3890 -0.1006
-4 -6 17 1.7335 0.1016
-4 -5 1 -8.7453 0.1396
-4 -5 2 -3.3017 -0.0903
-4 -5 3 4.3217 0.0178
-4 -5 4 -2.7916 -0.0245
-4 -5 5 -1.7046 -0.1546
-4 -5 6 7.8883 0.0143
-4 -5 7 1.1582 0.0043
-4 -5 8 -9.6491 0.0278
-4 -5 9 -1.3888 0.1533
-4 -5 10 7.5665 0.0204
-4 -5 11 0.8021 -0.0523
-4 -5 12 -3.4860 -0.0541
-4 -5 13 0.7362 -0.0678
-4 -5 14 0.5025 -0.0225
-4 -5 15 -1.7416 -0.0126
-4 -5 16 0.3476 0.0829
-4 -5 17 1.3189 0.1258
-4 -5 18 -0.1967 -0.0236
-4 -4 1 -0.4527 -0.0376
-4 -4 2 13.6407 1.3186
-4 -4 3 -2.0589 -0.0095
-4 -4 4 -11.6872 -0.3282
-4 -4 5 1.3874 0.0022
-4 -4 6 7.5066 -0.2983
-4 -4 7 0.4988 0.0294
-4 -4 8 -3.4088 0.1059
-4 -4 9 -0.7487 -0.0026
-4 -4 10 -0.8524 0.1176
-4 -4 11 -0.4023 -0.0034
-4 -4 12 4.0106 -0.0080
-4 -4 13 0.6605 -0.0392
-4 -4 14 -4.5190 -0.0688
-4 -4 15 0.1550 0.0039
-4 -4 16 3.1080 0.0040
-4 -4 17 -0.3926 0.0830
-4 -4 18 -1.4845 0.0226
-4 -3 1 -1.8792 -0.1737
-4 -3 2 3.9285 0.1190
-4 -3 3 3.5228 0.0334
-4 -3 4 1.6765 0.0180
-4 -3 5 -3.9997 0.0265
-4 -3 6 -4.1229 -0.0250
-4 -3 7 3.7074 0.0010
-4 -3 8 3.6009 -0.0247
-4 -3 9 -1.9103 0.0305
-4 -3 10 -1.3696 0.0458
-4 -3 11 -0.2172 -0.0262
-4 -3 12 -0.0192 -0.0285
-4 -3 13 1.4874 -0.0606
-4 -3 14 -0.2174 -0.0142
-4 -3 15 -2.5099 0.0362
-4 -3 16 0.2136 0.0249
-4 -3 17 3.2072 0.0980
-4 -3 18 0.6649 0.0475
-4 -3 19 -2.3162 -0.1058
-4 -2 1 -25.9106 0.0490
-4 -2 2 -0.8185 0.1924
-4 -2 3 25.1107 0.0167
-4 -2 4 -3.8883 -0.1854
-4 -2 5 -17.0318 0.0232
-4 -2 6 4.1506 -0.2061
-4 -2 7 6.9895 -0.0029
-4 -2 8 -4.0174 0.2278
-4 -2 9 -0.5812 -0.0551
-4 -2 10 4.4601 0.1100
-4 -2 11 -2.6864 0.0299
-4 -2 12 -3.3300 -0.1561
-4 -2 13 5.5494 0.0035
-4 -2 14 0.7527 -0.0572
-4 -2 15 -6.8525 0.0369
-4 -2 16 0.9659 0.0679
-4 -2 17 4.8462 -0.0387
-4 -2 18 -0.9732 0.0360
-4 -2 19 -1.8409 -0.0438
-4 -1 1 -10.3792 -0.1462
-4 -1 2 0.6135 0.0773
-4 -1 3 14.3159 0.0344
-4 -1 4 4.4746 0.0016
-4 -1 5 -11.5830 0.1390
-4 -1 6 -4.9716 0.0094
-4 -1 7 6.8001 -0.0336
-4 -1 8 3.0048 -0.0158
-4 -1 9 -3.8735 -0.1489
-4 -1 10 -1.3041 -0.0509
-4 -1 11 1.8697 0.0723
-4 -1 12 0.0643 0.0612
-4 -1 13 -0.4327 0.0804
-4 -1 14 0.8052 0.0296
-4 -1 15 0.3899 -0.0516
-4 -1 16 -1.0346 -0.0512
-4 -1 17 -0.5084 -0.0024
-4 -1 18 1.0289 -0.0544
-4 -1 19 -0.2984 -0.0565
-4 0 1 24.0662 0.0669
-4 0 2 -29.7607 -1.3503
-4 0 3 -19.4953 -0.0506
-4 0 4 15.1324 0.4057
-4 0 5 7.0863 0.0414
-4 0 6 -0.1535 0.2592
-4 0 7 2.7100 -0.0194
-4 0 8 -7.4929 -0.1219
-4 0 9 -4.0687 -0.0451
-4 0 10 8.7902 -0.0594
-4 0 11 1.9202 0.0448
-4 0 12 -7.7002 -0.0614
-4 0 13 -1.2333 0.0534
-4 0 14 5.7144 0.0532
-4 0 15 0.9079 -0.0802
-4 0 16 -3.3359 0.1203
-4 0 17 -0.0241 -0.0225
-4 0 18 1.5767 -0.1009
-4 0 19 0.1819 0.0813
-4 0 20 -0.6901 -0.0445
-4 1 1 8.1814 0.2389
-4 1 2 3.3606 -0.0613
-4 1 3 -5.0589 -0.0834
-4 1 4 -8.7215 0.0253
-4 1 5 2.0464 -0.0282
-4 1 6 9.7763 -0.0532
-4 1 7 -4.2513 0.0102
-4 1 8 -8.8083 0.0346
-4 1 9 6.2736 -0.0286
-4 1 10 7.5282 0.0142
-4 1 11 -3.7479 0.0379
-4 1 12 -6.0319 -0.0152
-4 1 13 0.0429 0.0566
-4 1 14 4.1349 0.0002
-4 1 15 1.5840 -0.0791
-4 1 16 -1.7449 -0.0137
-4 1 17 -1.9489 -0.0406
-4 1 18 -0.6164 0.0208
-4 1 19 1.6321 0.0677
-4 1 20 1.6318 -0.0189
-4 2 1 -21.2988 -0.0768
-4 2 2 -16.2523 -0.2737
-4 2 3 10.2748 0.0315
-4 2 4 16.1039 0.2720
-4 2 5 -0.0331 -0.0542
-4 2 6 -14.2562 0.1864
-4 2 7 -3.2805 0.0198
-4 2 8 9.7488 -0.2895
-4 2 9 2.6477 0.0444
-4 2 10 -4.3500 -0.0664
-4 2 11 -2.4266 -0.0294
-4 2 12 -0.0865 0.1781
-4 2 13 1.2443 -0.0052
-4 2 14 2.6085 0.0338
-4 2 15 1.5784 -0.0190
-4 2 16 -2.6153 -0.0610
-4 2 17 -2.3550 0.0038
-4 2 18 0.9527 -0.0664
-4 2 19 0.1861 0.1010
-4 2 20 0.2401 0.0029
-4 3 1 0.2836 0.2374
-4 3 2 0.5913 -0.0905
-4 3 3 1.1337 -0.0732
-4 3 4 -8.0358 0.0070
-4 3 5 -4.4395 -0.1567
-4 3 6 10.1113 -0.0056
-4 3 7 5.0618 0.0766
-4 3 8 -6.0962 0.0171
-4 3 9 -1.3525 0.1544
-4 3 10 1.2758 0.0413
-4 3 11 -0.8343 -0.1212
-4 3 12 0.9269 -0.0623
-4 3 13 -0.9392 -0.0728
-4 3 14 -1.9760 -0.0176
-4 3 15 1.9496 0.0766
-4 3 16 3.3777 0.0622
-4 3 17 -0.3203 0.0441
-4 3 18 -3.9366 -0.0029
-4 3 19 -0.5319 -0.0661
-4 3 20 2.6683 -0.0312
-4 4 1 -0.2852 -0.1040
-4 4 2 -1.1021 1.5123
-4 4 3 0.4323 0.0967
-4 4 4 6.9630 -0.5138
-4 4 5 4.9987 -0.0572
-4 4 6 -10.4276 -0.2714
-4 4 7 -10.9765 -0.0065
-4 4 8 10.1724 0.2025
-4 4 9 10.4591 0.0649
-4 4 10 -6.5122 0.0344
-4 4 11 -5.6435 -0.0278
-4 4 12 2.8069 0.0195
-4 4 13 2.9875 -0.0797
-4 4 14 -1.1227 -0.0223
-4 4 15 -2.8008 0.0846
-4 4 16 0.5193 -0.1136
-4 4 17 2.1081 0.0281
-4 4 18 -0.1409 0.0740
-4 4 19 -1.2133 -0.0615
-4 4 20 0.2077 0.0812
-4 5 1 -6.7879 -0.2476
-4 5 2 5.6466 0.0589
-4 5 3 15.7978 0.0578
-4 5 4 -0.1309 -0.0488
-4 5 5 -19.2187 0.0625
-4 5 6 -0.2740 0.0665
-4 5 7 18.2419 -0.0203
-4 5 8 -3.8343 -0.0239
-4 5 9 -12.4307 0.0052
-4 5 10 5.2616 -0.0217
-4 5 11 3.4374 -0.0204
-4 5 12 -2.2933 0.0009
-4 5 13 2.5044 -0.0492
-4 5 14 -0.3577 0.0188
-4 5 15 -2.7609 0.0784
-4 5 16 0.4894 0.0046
-4 5 17 1.6134 0.0264
-4 5 18 -0.2942 -0.0099
-4 5 19 -1.9270 -0.0570
-4 5 20 0.8524 -0.0055
-4 6 1 -9.1320 0.2244
-4 6 2 5.1300 0.1810
-4 6 3 17.0879 -0.0866
-4 6 4 -4.3458 -0.2090
-4 6 5 -20.7491 0.0101
-4 6 6 3.7734 -0.1952
-4 6 7 15.7387 0.0491
-4 6 8 -1.0210 0.2849
-4 6 9 -6.2298 -0.0711
-4 6 10 -1.8637 0.0742
-4 6 11 0.6476 0.0184
-4 6 12 1.6435 -0.2039
-4 6 13 -0.2717 0.0208
-4 6 14 0.7259 -0.0305
-4 6 15 0.2641 0.0067
-4 6 16 -2.3724 0.1112
-4 6 17 1.0000 0.0107
-4 6 18 2.3228 0.0195
-4 6 19 -1.5419 -0.1067
-4 6 20 -1.0260 -0.0102
-4 7 1 4.5888 -0.2394
-4 7 2 14.2799 0.0619
-4 7 3 -7.8043 0.0583
-4 7 4 -19.6265 0.0159
-4 7 5 10.6107 0.1591
-4 7 6 13.3222 0.0178
-4 7 7 -10.4550 -0.0726
-4 7 8 -4.0945 -0.0447
-4 7 9 7.0669 -0.1476
-4 7 10 1.6579 -0.0336
-4 7 11 -3.6668 0.1072
-4 7 12 -3.9908 0.0681
-4 7 13 2.2068 0.0881
-4 7 14 4.5596 0.0223
-4 7 15 -0.9741 -0.0857
-4 7 16 -2.5888 -0.0773
-4 7 17 -0.8017 -0.0477
-4 7 18 0.8738 0.0227
-4 7 19 1.2583 0.0572
-4 7 20 -0.2786 0.0029
-4 8 1 -5.1601 0.1247
-4 8 2 2.5416 -1.5878
-4 8 3 1.9548 -0.0812
-4 8 4 -2.5396 0.5464
-4 8 5 0.6729 0.0310
-4 8 6 2.6498 0.2728
-4 8 7 -1.9316 -0.0013
-4 8 8 -2.3451 -0.1907
-4 8 9 3.2457 -0.0318
-4 8 10 0.5672 -0.0680
-4 8 11 -4.3306 0.0192
-4 8 12 0.9223 -0.0165
-4 8 13 3.4822 0.0580
-4 8 14 -0.7814 0.0612
-4 8 15 -1.7965 -0.0723
-4 8 16 0.7346 0.1058
-4 8 17 1.8339 -0.0311
-4 8 18 -1.5965 -0.1344
-4 8 19 -2.7942 0.0882
-4 8 20 1.5151 -0.0151
-4 9 1 4.6955 0.1573
-4 9 2 -12.8946 -0.1241
-4 9 3 -5.6976 -0.0187
-4 9 4 5.6540 0.0471
-4 9 5 5.9433 -0.0699
-4 9 6 2.5368 -0.0439
-4 9 7 -3.1105 0.0053
-4 9 8 -5.2135 0.0044
-4 9 9 -2.7726 0.0212
-4 9 10 3.9509 0.0451
-4 9 11 7.2981 0.0263
-4 9 12 -3.1795 -0.0159
-4 9 13 -5.9845 -0.0022
-4 9 14 2.7651 -0.0242
-4 9 15 0.7100 -0.0383
-4 9 16 -1.1067 0.0041
-4 9 17 2.2485 -0.0255
-4 9 18 -0.3415 0.0061
-4 9 19 -1.0051 0.0725
-4 9 20 0.0897 0.0246
-4 10 1 2.4967 -0.1359
-4 10 2 0.3244 0.0879
-4 10 3 -3.0001 0.0204
-4 10 4 -3.2051 0.1470
-4 10 5 2.9175 -0.0273
-4 10 6 4.1500 0.1000
-4 10 7 -2.8688 0.0189
-4 10 8 -4.4660 -0.2216
-4 10 9 2.5118 0.0467
-4 10 10 3.6008 -0.0469
-4 10 11 -1.6867 -0.0450
-4 10 12 -0.4438 0.1758
-4 10 13 0.8240 -0.0264
-4 10 14 -2.6653 0.0091
-4 10 15 -0.0692 0.0166
-4 10 16 2.7457 -0.0760
-4 10 17 -0.5377 0.0842
-4 10 18 -0.9794 -0.0433
-4 10 19 0.5804 -0.1307
-4 11 1 -1.8055 0.1295
-4 11 2 -0.1124 -0.0030
-4 11 3 1.6114 -0.0379
-4 11 4 -1.1042 -0.0469
-4 11 5 -1.9020 -0.1206
-4 11 6 2.5433 -0.0079
-4 11 7 2.3806 0.0671
-4 11 8 -2.6690 0.0643
-4 11 9 -2.6854 0.1144
-4 11 10 0.6149 0.0034
-4 11 11 3.0778 -0.0942
-4 11 12 1.2564 -0.0656
-4 11 13 -3.0432 -0.0697
-4 11 14 -0.7316 0.0007
-4 11 15 1.1797 0.0679
-4 11 16 -0.6147 0.0525
-4 11 17 1.9598 0.0502
-4 11 18 0.4889 0.0109
-4 11 19 -3.3143 -0.0424
-4 12 1 -1.9351 -0.0840
-4 12 2 0.1633 1.3888
-4 12 3 4.1379 0.0687
-4 12 4 -1.6280 -0.4740
-4 12 5 -6.2829 -0.0190
-4 12 6 2.5112 -0.2994
-4 12 7 7.7403 -0.0151
-4 12 8 -1.8244 0.2186
-4 12 9 -7.4153 0.0164
-4 12 10 0.6383 0.0736
-4 12 11 5.5200 0.0077
-4 12 12 -0.1897 0.0145
-4 12 13 -3.3714 -0.0382
-4 12 14 0.0866 -0.1191
-4 12 15 1.6716 0.0348
-4 12 16 0.2644 -0.0675
-4 12 17 -0.4467 0.0178
-4 12 18 -0.5159 0.2191
-4 12 19 -0.0997 -0.0547
-4 13 1 0.4349 -0.0845
-4 13 2 5.8458 0.1162
-4 13 3 -0.5738 0.0244
-4 13 4 -4.2556 -0.0315
-4 13 5 1.9061 0.0630
-4 13 6 0.3497 0.0275
-4 13 7 -2.5215 -0.0302
-4 13 8 2.7373 -0.0113
-4 13 9 1.0401 -0.0116
-4 13 10 -3.1016 -0.0218
-4 13 11 1.0158 -0.0088
-4 13 12 1.8837 0.0023
-4 13 13 -1.1944 -0.0064
-4 13 14 -0.7889 0.0128
-4 13 15 -0.4407 0.0308
-4 13 16 0.1648 0.0337
-4 13 17 1.7276 0.0318
-4 13 18 0.0853 -0.0494
-4 14 1 1.1332 0.0106
-4 14 2 -5.0973 -0.2150
-4 14 3 -1.4043 0.0125
-4 14 4 4.2308 -0.0869
-4 14 5 1.1837 0.0241
-4 14 6 -2.5343 -0.0130
-4 14 7 -1.1890 -0.0182
-4 14 8 0.1639 0.1540
-4 14 9 1.5380 -0.0330
-4 14 10 1.9464 0.0054
-4 14 11 -1.6620 0.0394
-4 14 12 -2.7508 -0.1265
-4 14 13 0.9053 0.0304
-4 14 14 2.3047 -0.0296
-4 14 15 0.4871 -0.1029
-4 14 16 -1.5125 0.1429
-4 14 17 -1.2276 0.1131
-4 15 1 0.5698 -0.0488
-4 15 2 -1.4820 0.0413
-4 15 3 -0.9112 -0.0184
-4 15 4 0.6703 0.0198
-4 15 5 -0.3282 0.0686
-4 15 6 -0.0978 -0.0017
-4 15 7 1.1741 -0.0133
-4 15 8 -0.0662 -0.0507
-4 15 9 -0.5683 -0.0941
-4 15 10 0.7433 0.0205
-4 15 11 -0.2239 0.0606
-4 15 12 -2.2894 0.0319
-4 15 13 -0.0847 0.0729
-4 15 14 3.1696 0.0046
-4 15 15 0.8784 -0.0655
-4 15 16 -2.0357 -0.0552
-4 15 17 -1.0769 -0.0527
-4 16 1 -3.0093 -0.0339
-4 16 2 -3.2349 -1.0716
-4 16 3 1.4677 -0.0232
-4 16 4 3.6964 0.4292
-4 16 5 0.0115 0.0378
-4 16 6 -3.0785 0.1991
-4 16 7 -0.4662 0.0051
-4 16 8 0.7333 -0.1857
-4 16 9 0.0529 -0.0206
-4 16 10 2.6138 -0.0928
-4 16 11 0.2707 -0.0375
-4 16 12 -4.6968 0.0918
-4 16 13 0.0759 0.0784
-4 16 14 4.0162 0.0578
-4 16 15 -0.4444 -0.0255
-4 16 16 -1.6964 -0.0805
-4 17 1 1.2929 0.0678
-4 17 2 -3.2699 -0.1091
-4 17 3 -1.6494 -0.1048
-4 17 4 1.2151 -0.0171
-4 17 5 1.4075 -0.0149
-4 17 6 1.0224 0.0172
-4 17 7 -0.5715 0.0755
-4 17 8 -2.8082 0.0208
-4 17 9 -0.2145 -0.0175
-4 17 10 3.1029 0.0006
-4 17 11 0.3635 -0.0275
-4 17 12 -1.7247 -0.0404
-4 17 13 -0.1317 0.0261
-4 17 14 0.2634 0.0584
-4 18 1 -3.4992 -0.0752
-4 18 2 0.8144 0.1836
-4 18 3 2.7625 0.0192
-4 18 4 -0.2291 0.0462
-4 18 5 -1.5043 -0.0200
-4 18 6 -0.3233 -0.0389
-4 18 7 0.1781 -0.0048
-4 18 8 1.1118 -0.0964
-4 18 9 0.6897 0.0242
-4 18 10 -1.5250 0.1092
-4 18 11 -0.6761 0.0120
-4 18 12 0.8716 -0.0693
-4 18 13 -0.0317 -0.0475
-4 19 1 0.7024 -0.1026
-4 19 2 0.9476 -0.1693
-4 19 3 -0.2718 0.0285
-4 19 4 -2.1444 0.0178
-4 19 5 -0.2115 0.0072
-4 19 6 2.3013 0.0595
-4 19 7 0.3538 -0.0155
-4 19 8 -1.0868 -0.0183
-4 19 9 -0.3837 0.0501
-4 19 10 -0.0907 -0.0101
-3 -19 1 -1.2006 0.2198
-3 -19 2 -0.4430 -0.2055
-3 -19 3 1.0739 -0.2339
-3 -18 1 -0.0299 0.1187
-3 -18 2 -4.6010 -0.3249
-3 -18 3 0.7501 -0.0532
-3 -18 4 2.7231 0.0193
-3 -18 5 -0.5415 -0.0248
-3 -17 1 1.3637 0.2883
-3 -17 2 0.0143 -0.0186
-3 -17 3 -0.4070 -0.0428
-3 -17 4 0.0324 0.0489
-3 -17 5 -1.2876 -0.1993
-3 -17 6 0.1972 -0.2060
-3 -17 7 1.4306 0.1697
-3 -16 1 2.4332 -0.0975
-3 -16 2 -0.5439 1.2028
-3 -16 3 -1.0755 0.0425
-3 -16 4 2.6610 -0.4148
-3 -16 5 -0.4302 -0.0282
-3 -16 6 -3.5046 -0.1809
-3 -16 7 1.1156 -0.0121
-3 -16 8 2.6548 0.2947
-3 -16 9 -1.0132 0.0494
-3 -15 1 1.8879 -0.1122
-3 -15 2 1.5941 -0.0239
-3 -15 3 -1.6818 0.0181
-3 -15 4 -1.1196 0.0180
-3 -15 5 0.9193 -0.0051
-3 -15 6 0.6162 0.0258
-3 -15 7 0.0925 -0.0343
-3 -15 8 -0.5704 -0.0399
-3 -15 9 -0.3047 0.1010
-3 -15 10 0.5613 0.0411
-3 -14 1 -3.0191 -0.1985
-3 -14 2 4.5381 0.5072
-3 -14 3 2.7361 0.0541
-3 -14 4 -0.0371 -0.1982
-3 -14 5 -1.0780 0.0790
-3 -14 6 -3.5244 -0.2483
-3 -14 7 -1.0381 -0.0364
-3 -14 8 4.5384 0.1514
-3 -14 9 2.1752 -0.0236
-3 -14 10 -2.8571 0.1737
-3 -14 11 -1.7477 -0.0184
-3 -13 1 -1.2015 -0.3174
-3 -13 2 -3.6537 0.0536
-3 -13 3 2.6033 0.0723
-3 -13 4 4.6571 0.0156
-3 -13 5 -2.0260 0.1418
-3 -13 6 -4.4859 0.0283
-3 -13 7 1.0137 -0.0422
-3 -13 8 3.5510 -0.0277
-3 -13 9 -1.0618 -0.1093
-3 -13 10 -2.1680 -0.0841
-3 -13 11 1.4852 0.0726
-3 -13 12 0.9598 0.1216
-3 -12 1 1.3565 0.0755
-3 -12 2 2.9015 -1.3428
-3 -12 3 0.2473 -0.0243
-3 -12 4 -1.8299 0.3966
-3 -12 5 -1.6577 0.0241
-3 -12 6 0.2461 0.1674
-3 -12 7 1.6809 0.0055
-3 -12 8 1.5102 -0.0846
-3 -12 9 -0.3846 -0.0552
-3 -12 10 -2.5357 0.0092
-3 -12 11 -0.7234 -0.0046
-3 -12 12 2.0131 -0.1100
-3 -12 13 0.7097 0.1107
-3 -11 1 6.3872 0.2015
-3 -11 2 -2.6049 -0.0022
-3 -11 3 -8.4473 -0.0522
-3 -11 4 1.4665 -0.0269
-3 -11 5 7.5598 -0.0220
-3 -11 6 0.4537 -0.0063
-3 -11 7 -4.9107 0.0411
-3 -11 8 -1.9573 0.0223
-3 -11 9 2.3328 -0.0552
-3 -11 10 2.1901 -0.0253
-3 -11 11 -0.6565 -0.0128
-3 -11 12 -1.4904 0.0431
-3 -11 13 -0.1023 0.0801
-3 -11 14 0.6964 -0.0377
-3 -10 1 1.8265 0.0014
-3 -10 2 2.4375 -0.4184
-3 -10 3 -2.6474 0.0128
-3 -10 4 -4.2974 0.2481
-3 -10 5 2.2269 -0.0411
-3 -10 6 4.7924 0.2192
-3 -10 7 -1.1840 -0.0308
-3 -10 8 -3.7655 -0.2098
-3 -10 9 0.6108 0.0716
-3 -10 10 1.9582 -0.1302
-3 -10 11 -0.6786 0.0077
-3 -10 12 -0.5219 0.1722
-3 -10 13 0.3796 -0.0694
-3 -10 14 0.2610 0.0269
-3 -10 15 0.6851 0.0393
-3 -9 1 7.2118 0.2690
-3 -9 2 -10.7586 -0.0785
-3 -9 3 -5.3331 -0.0798
-3 -9 4 7.0941 -0.0127
-3 -9 5 3.2866 -0.1575
-3 -9 6 -3.9242 -0.0346
-3 -9 7 -0.9056 0.0601
-3 -9 8 3.0192 0.0702
-3 -9 9 -1.7038 0.1505
-3 -9 10 -1.9976 0.0213
-3 -9 11 3.3349 -0.1292
-3 -9 12 -0.6038 -0.0818
-3 -9 13 -2.9628 -0.0126
-3 -9 14 2.6930 0.0046
-3 -9 15 1.1561 0.0507
-3 -9 16 -2.0479 0.0567
-3 -8 1 5.5567 -0.0495
-3 -8 2 -0.3311 1.4685
-3 -8 3 -5.0852 0.0108
-3 -8 4 -1.5518 -0.4293
-3 -8 5 3.5243 -0.0378
-3 -8 6 2.4810 -0.2511
-3 -8 7 -2.7317 0.0153
-3 -8 8 -0.9381 0.1329
-3 -8 9 3.0742 0.0687
-3 -8 10 -1.5306 0.0860
-3 -8 11 -3.4861 -0.0506
-3 -8 12 2.4376 -0.0418
-3 -8 13 3.1596 -0.0454
-3 -8 14 -1.6595 -0.0489
-3 -8 15 -2.2161 0.0226
-3 -8 16 0.5670 0.1142
-3 -8 17 1.0714 0.0746
-3 -7 1 -2.5918 -0.1837
-3 -7 2 6.2864 0.0878
-3 -7 3 4.2698 0.0517
-3 -7 4 1.3735 -0.0269
-3 -7 5 -4.1200 0.0266
-3 -7 6 -4.8332 0.0098
-3 -7 7 2.7630 -0.0412
-3 -7 8 5.2614 0.0006
-3 -7 9 -1.7913 0.0730
-3 -7 10 -5.0634 0.0154
-3 -7 11 1.2512 -0.0267
-3 -7 12 4.6093 -0.0337
-3 -7 13 -0.4083 -0.0875
-3 -7 14 -2.8968 -0.0385
-3 -7 15 -0.4568 0.0885
-3 -7 16 0.6363 0.1541
-3 -7 17 0.4929 -0.0028
-3 -6 1 0.8903 0.0983
-3 -6 2 -3.6541 0.2962
-3 -6 3 6.1158 -0.0314
-3 -6 4 4.4077 -0.2021
-3 -6 5 -10.4279 0.0378
-3 -6 6 -2.7181 -0.2383
-3 -6 7 11.7239 0.0318
-3 -6 8 -0.8724 0.2254
-3 -6 9 -10.1639 -0.0761
-3 -6 10 2.7830 0.1234
-3 -6 11 7.0866 -0.0003
-3 -6 12 -2.0063 -0.1411
-3 -6 13 -4.6132 0.0448
-3 -6 14 1.0759 -0.0697
-3 -6 15 3.6111 0.0273
-3 -6 16 -1.2390 0.0301
-3 -6 17 -2.9274 -0.0687
-3 -6 18 1.2394 0.1470
-3 -5 1 8.8528 -0.1457
-3 -5 2 2.0392 0.0762
-3 -5 3 -7.0673 -0.0013
-3 -5 4 4.6500 0.0238
-3 -5 5 4.7318 0.1502
-3 -5 6 -9.4641 0.0037
-3 -5 7 -2.8092 -0.0205
-3 -5 8 10.6286 -0.0370
-3 -5 9 1.8452 -0.1323
-3 -5 10 -8.2910 -0.0317
-3 -5 11 -1.1335 0.0390
-3 -5 12 4.2691 0.0649
-3 -5 13 -0.3438 0.0716
-3 -5 14 -1.0165 0.0182
-3 -5 15 1.9264 0.0158
-3 -5 16 -0.5142 -0.0578
-3 -5 17 -2.0909 -0.1263
-3 -5 18 0.7079 -0.0288
-3 -4 1 -1.9717 0.0978
-3 -4 2 -13.0378 -1.4881
-3 -4 3 2.7685 0.0058
-3 -4 4 13.0982 0.4013
-3 -4 5 -0.7688 -0.0115
-3 -4 6 -9.1221 0.3043
-3 -4 7 -1.8901 -0.0269
-3 -4 8 4.2951 -0.1197
-3 -4 9 2.7415 -0.0063
-3 -4 10 0.4669 -0.1091
-3 -4 11 -1.9475 0.0169
-3 -4 12 -3.5955 0.0012
-3 -4 13 1.4375 0.0537
-3 -4 14 3.7483 0.0318
-3 -4 15 -1.5466 -0.0654
-3 -4 16 -2.0071 0.1058
-3 -4 17 1.0757 -0.0113
-3 -4 18 0.4770 -0.1581
-3 -4 19 -0.2175 0.0212
-3 -3 1 3.2045 0.1366
-3 -3 2 -3.9413 -0.1249
-3 -3 3 -8.5820 -0.0215
-3 -3 4 -2.8967 -0.0075
-3 -3 5 10.7962 -0.0286
-3 -3 6 6.1705 0.0242
-3 -3 7 -9.8197 0.0075
-3 -3 8 -5.4233 0.0106
-3 -3 9 5.5604 -0.0499
-3 -3 10 2.7255 -0.0320
-3 -3 11 -0.5467 0.0420
-3 -3 12 -0.8418 0.0277
-3 -3 13 -2.7213 0.0699
-3 -3 14 0.3744 0.0027
-3 -3 15 4.5755 -0.0590
-3 -3 16 0.1104 0.0104
-3 -3 17 -5.3104 -0.1004
-3 -3 18 -0.8854 -0.1225
-3 -3 19 3.8125 0.1370
-3 -2 1 29.7807 -0.0076
-3 -2 2 -10.1054 -0.2702
-3 -2 3 -28.9720 -0.0445
-3 -2 4 14.6947 0.2889
-3 -2 5 19.9463 -0.0197
-3 -2 6 -12.1082 0.1723
-3 -2 7 -8.1353 -0.0037
-3 -2 8 7.9908 -0.2705
-3 -2 9 0.0445 0.0721
-3 -2 10 -5.4429 -0.0676
-3 -2 11 3.7795 -0.0338
-3 -2 12 2.8666 0.1648
-3 -2 13 -6.0769 -0.0286
-3 -2 14 0.4255 0.0137
-3 -2 15 6.4785 -0.0011
-3 -2 16 -2.5161 -0.0368
-3 -2 17 -3.8258 0.0225
-3 -2 18 2.4275 -0.0084
-3 -2 19 0.7164 0.0395
-3 -2 20 -1.2995 -0.1140
-3 -1 1 8.3645 0.1691
-3 -1 2 -1.6308 -0.0387
-3 -1 3 -14.3060 -0.0422
-3 -1 4 -3.5770 -0.0139
-3 -1 5 13.4003 -0.1622
-3 -1 6 5.2912 -0.0398
-3 -1 7 -9.1156 0.0647
-3 -1 8 -3.9227 0.0528
-3 -1 9 5.7011 0.1515
-3 -1 10 2.0584 0.0457
-3 -1 11 -3.2272 -0.1062
-3 -1 12 -0.4257 -0.0758
-3 -1 13 1.7890 -0.0507
-3 -1 14 -1.2508 -0.0279
-3 -1 15 -1.8410 0.0354
-3 -1 16 2.5323 0.0643
-3 -1 17 1.4867 0.0154
-3 -1 18 -2.7915 0.0389
-3 -1 19 0.3003 0.0558
-3 -1 20 1.9150 -0.0867
-3 0 1 -25.5201 -0.0621
-3 0 2 51.6897 1.4752
-3 0 3 23.3877 0.0300
-3 0 4 -28.8692 -0.5270
-3 0 5 -12.7404 -0.0475
-3 0 6 4.4583 -0.1827
-3 0 7 2.6308 0.0444
-3 0 8 9.6780 0.0871
-3 0 9 0.5547 0.0316
-3 0 10 -13.4557 0.0702
-3 0 11 -0.3519 -0.0484
-3 0 12 12.5159 0.0562
-3 0 13 1.0321 -0.0491
-3 0 14 -9.5832 -0.0383
-3 0 15 -1.3965 0.0780
-3 0 16 5.5017 -0.1244
-3 0 17 0.5734 0.0488
-3 0 18 -2.2498 0.0452
-3 0 19 -0.4994 -0.1513
-3 0 20 0.9295 0.1596
-3 1 1 -5.7294 -0.1929
-3 1 2 1.3133 0.0101
-3 1 3 4.3980 0.0542
-3 1 4 8.5730 0.0114
-3 1 5 -3.8103 0.0436
-3 1 6 -11.2690 0.0474
-3 1 7 7.4394 -0.0098
-3 1 8 10.1463 -0.0517
-3 1 9 -9.0176 0.0247
-3 1 10 -8.5506 0.0116
-3 1 11 4.4392 -0.0511
-3 1 12 6.3361 -0.0069
-3 1 13 1.5940 -0.0343
-3 1 14 -3.2356 0.0040
-3 1 15 -4.2914 0.0712
-3 1 16 0.5049 0.0281
-3 1 17 4.0724 0.0357
-3 1 18 0.9876 -0.0328
-3 1 19 -2.4110 -0.0640
-3 1 20 -1.3995 0.0164
-3 1 21 0.3039 -0.0552
-3 2 1 22.7999 0.0670
-3 2 2 12.8080 0.3361
-3 2 3 -11.8134 -0.0331
-3 2 4 -11.7520 -0.3543
-3 2 5 1.6224 0.0577
-3 2 6 9.4635 -0.1467
-3 2 7 1.9148 -0.0281
-3 2 8 -5.1443 0.3183
-3 2 9 -1.6500 -0.0278
-3 2 10 1.0939 0.0247
-3 2 11 1.9921 0.0135
-3 2 12 1.7404 -0.1820
-3 2 13 -1.5848 0.0161
-3 2 14 -3.9366 0.0044
-3 2 15 -0.9218 0.0119
-3 2 16 4.4074 0.0400
-3 2 17 2.3654 -0.0167
-3 2 18 -2.4057 0.0397
-3 2 19 -1.0982 -0.0457
-3 2 20 0.1905 0.0572
-3 2 21 -0.2722 0.0640
-3 3 1 -2.1111 -0.2288
-3 3 2 1.9781 0.0600
-3 3 3 -4.6307 0.0880
-3 3 4 6.4974 0.0029
-3 3 5 11.5315 0.1533
-3 3 6 -9.3555 0.0260
-3 3 7 -12.8490 -0.1038
-3 3 8 4.7961 -0.0477
-3 3 9 7.4824 -0.1260
-3 3 10 0.6760 -0.0285
-3 3 11 -2.4804 0.1139
-3 3 12 -2.4527 0.0668
-3 3 13 1.8970 0.0725
-3 3 14 2.9959 0.0155
-3 3 15 -2.0582 -0.0807
-3 3 16 -4.6567 -0.0671
-3 3 17 0.5076 -0.0385
-3 3 18 5.2046 0.0076
-3 3 19 0.4658 0.0591
-3 3 20 -3.0892 0.0226
-3 3 21 -0.0453 -0.0451
-3 4 1 -0.4285 0.0013
-3 4 2 7.2424 -1.5187
-3 4 3 -0.5931 -0.0440
-3 4 4 -16.2348 0.5994
-3 4 5 -5.6605 0.0737
-3 4 6 20.5396 0.2115
-3 4 7 13.0820 -0.0166
-3 4 8 -18.2637 -0.2199
-3 4 9 -13.3117 -0.0720
-3 4 10 11.1834 0.0036
-3 4 11 7.7892 0.0480
-3 4 12 -5.0703 -0.0190
-3 4 13 -3.6727 0.0672
-3 4 14 2.3802 0.0062
-3 4 15 2.8466 -0.0807
-3 4 16 -0.8437 0.0811
-3 4 17 -2.6678 -0.0301
-3 4 18 -0.5384 0.0203
-3 4 19 2.2103 0.0657
-3 4 20 0.5879 -0.1775
-3 4 21 -1.7245 0.0181
-3 5 1 4.1366 0.2097
-3 5 2 -5.1567 0.0166
-3 5 3 -15.1402 -0.0493
-3 5 4 4.5264 0.0057
-3 5 5 20.0206 -0.0604
-3 5 6 -7.3781 -0.0663
-3 5 7 -18.4085 0.0215
-3 5 8 10.2919 0.0347
-3 5 9 11.4900 -0.0225
-3 5 10 -6.9628 0.0256
-3 5 11 -2.6784 0.0563
-3 5 12 0.1236 -0.0203
-3 5 13 -2.6051 0.0235
-3 5 14 2.7341 0.0124
-3 5 15 2.9811 -0.0861
-3 5 16 -1.2826 -0.0382
-3 5 17 -2.3294 -0.0060
-3 5 18 0.4883 0.0174
-3 5 19 2.7920 0.0481
-3 5 20 -1.3218 0.0443
-3 5 21 -2.5581 0.0785
-3 6 1 10.5157 -0.2197
-3 6 2 -6.8189 -0.2715
-3 6 3 -17.1711 0.1253
-3 6 4 7.8225 0.3005
-3 6 5 20.2002 -0.0338
-3 6 6 -7.0547 0.1286
-3 6 7 -15.6565 -0.0469
-3 6 8 2.5436 -0.2848
-3 6 9 6.6434 0.0627
-3 6 10 1.4300 -0.0256
-3 6 11 -0.6653 -0.0044
-3 6 12 -0.6674 0.1760
-3 6 13 -0.1510 -0.0244
-3 6 14 -2.6045 0.0052
-3 6 15 -0.3699 -0.0145
-3 6 16 4.4348 -0.0771
-3 6 17 -0.0801 0.0105
-3 6 18 -4.1429 -0.0014
-3 6 19 0.5379 0.0611
-3 6 20 2.4114 -0.0560
-3 6 21 -0.4716 -0.0647
-3 7 1 -5.5840 0.1767
-3 7 2 -5.5570 -0.0349
-3 7 3 9.2437 -0.0414
-3 7 4 17.4257 -0.0214
-3 7 5 -10.0172 -0.1556
-3 7 6 -16.8729 -0.0357
-3 7 7 7.6234 0.0873
-3 7 8 8.4143 0.0701
-3 7 9 -4.2268 0.1255
-3 7 10 -2.1132 0.0280
-3 7 11 2.0445 -0.0968
-3 7 12 0.1941 -0.0851
-3 7 13 -0.9969 -0.0933
-3 7 14 0.0660 -0.0063
-3 7 15 -0.3076 0.0868
-3 7 16 0.1849 0.0740
-3 7 17 1.5296 0.0577
-3 7 18 -0.4528 -0.0211
-3 7 19 -1.2763 -0.0674
-3 7 20 -0.0137 -0.0122
-3 7 21 0.2542 0.0012
-3 8 1 4.7744 0.0237
-3 8 2 -0.3911 1.3869
-3 8 3 -1.2365 0.0042
-3 8 4 0.0525 -0.4850
-3 8 5 -1.5991 -0.0470
-3 8 6 -0.5341 -0.2386
-3 8 7 2.8216 0.0306
-3 8 8 1.0706 0.1530
-3 8 9 -3.7502 0.0362
-3 8 10 -0.1760 0.0848
-3 8 11 4.8476 -0.0414
-3 8 12 -0.5894 0.0021
-3 8 13 -4.8769 -0.0380
-3 8 14 0.1118 -0.0670
-3 8 15 3.7449 0.0603
-3 8 16 -0.4019 -0.0239
-3 8 17 -2.9216 0.0281
-3 8 18 1.9610 -0.0305
-3 8 19 2.6542 -0.0653
-3 8 20 -2.1679 0.1719
-3 8 21 -1.8304 -0.0228
-3 9 1 -1.3421 -0.1119
-3 9 2 15.3374 0.0378
-3 9 3 2.6292 0.0002
-3 9 4 -7.1968 0.0041
-3 9 5 -4.3145 0.0813
-3 9 6 -4.4300 0.0398
-3 9 7 3.1451 -0.0144
-3 9 8 10.6872 -0.0224
-3 9 9 1.4036 -0.0241
-3 9 10 -10.0857 -0.0317
-3 9 11 -5.1113 -0.0188
-3 9 12 6.7078 0.0149
-3 9 13 4.1699 -0.0007
-3 9 14 -3.2163 0.0109
-3 9 15 -0.4621 0.0360
-3 9 16 0.6470 0.0177
-3 9 17 -1.2378 0.0403
-3 9 18 -0.0428 -0.0158
-3 9 19 0.0635 -0.1000
-3 9 20 0.6909 -0.0367
-3 10 1 -2.6967 0.0290
-3 10 2 -0.0235 0.0243
-3 10 3 3.1927 0.0346
-3 10 4 3.5926 -0.2147
-3 10 5 -2.6395 0.0185
-3 10 6 -4.3307 -0.0639
-3 10 7 2.2752 -0.0446
-3 10 8 3.4997 0.2127
-3 10 9 -2.1989 -0.0045
-3 10 10 -1.5849 0.0341
-3 10 11 1.6709 0.0232
-3 10 12 -1.6275 -0.1551
-3 10 13 -0.8007 0.0111
-3 10 14 3.8518 -0.0217
-3 10 15 0.1962 0.0105
-3 10 16 -2.7976 0.0733
-3 10 17 0.1451 -0.0956
-3 10 18 0.3529 0.0377
-3 10 19 -0.4297 0.1272
-3 10 20 0.3809 0.0153
-3 11 1 2.3427 -0.1130
-3 11 2 -1.6043 0.0137
-3 11 3 -1.4771 0.0282
-3 11 4 2.8435 0.0420
-3 11 5 2.2660 0.1247
-3 11 6 -3.6891 0.0088
-3 11 7 -3.8777 -0.0809
-3 11 8 2.3272 -0.0694
-3 11 9 4.6434 -0.0964
-3 11 10 1.4237 0.0036
-3 11 11 -3.7785 0.0845
-3 11 12 -4.1291 0.0608
-3 11 13 1.2433 0.0729
-3 11 14 3.1839 0.0010
-3 11 15 2.4215 -0.0653
-3 11 16 -0.8632 -0.0456
-3 11 17 -5.3653 -0.0545
-3 11 18 0.4471 -0.0218
-3 11 19 5.2584 0.0295
-3 11 20 -1.3485 0.0525
-3 12 1 2.8037 0.0196
-3 12 2 -1.1924 -1.3096
-3 12 3 -5.9520 -0.0414
-3 12 4 2.7845 0.4856
-3 12 5 8.0443 0.0326
-3 12 6 -3.8617 0.2495
-3 12 7 -9.0859 -0.0008
-3 12 8 3.3204 -0.1925
-3 12 9 8.3508 -0.0184
-3 12 10 -2.0478 -0.0833
-3 12 11 -5.9350 0.0030
-3 12 12 1.3977 0.0169
-3 12 13 3.3251 0.0280
-3 12 14 -1.0500 0.0544
-3 12 15 -1.5556 -0.0249
-3 12 16 0.3190 0.1350
-3 12 17 0.5088 -0.0287
-3 12 18 0.2705 -0.2421
-3 12 19 -0.0470 0.0625
-3 13 1 -0.0928 0.0394
-3 13 2 -5.7108 -0.0425
-3 13 3 0.9314 0.0049
-3 13 4 3.7161 0.0064
-3 13 5 -3.8264 -0.0648
-3 13 6 1.2842 -0.0341
-3 13 7 5.8252 0.0170
-3 13 8 -4.4366 0.0154
-3 13 9 -4.5480 0.0253
-3 13 10 3.1246 0.0266
-3 13 11 1.4727 0.0026
-3 13 12 -0.0398 -0.0016
-3 13 13 -0.0311 0.0118
-3 13 14 -1.2837 -0.0198
-3 13 15 1.1059 -0.0438
-3 13 16 0.7325 -0.0298
-3 13 17 -2.4672 -0.0236
-3 13 18 0.0754 0.0433
-3 13 19 2.2140 0.0777
-3 14 1 -2.0187 0.1367
-3 14 2 8.3725 0.1225
-3 14 3 2.2059 -0.1188
-3 14 4 -7.7239 0.1403
-3 14 5 -1.5701 -0.0009
-3 14 6 5.5260 0.0069
-3 14 7 1.3269 0.0545
-3 14 8 -2.0895 -0.1657
-3 14 9 -1.6723 0.0010
-3 14 10 -1.3115 -0.0072
-3 14 11 1.8072 -0.0487
-3 14 12 3.2428 0.1465
-3 14 13 -1.0324 0.0021
-3 14 14 -3.4937 0.0056
-3 14 15 -0.2914 0.0722
-3 14 16 2.7588 -0.1043
-3 14 17 0.8990 -0.0809
-3 14 18 -1.6331 -0.0256
-3 15 1 -0.0823 0.0792
-3 15 2 2.1089 -0.0447
-3 15 3 0.8853 0.0005
-3 15 4 -1.0679 -0.0294
-3 15 5 -0.1716 -0.0800
-3 15 6 -0.0505 0.0072
-3 15 7 -0.7139 0.0376
-3 15 8 0.5237 0.0460
-3 15 9 0.7922 0.0788
-3 15 10 -1.3831 -0.0097
-3 15 11 -0.4418 -0.0576
-3 15 12 3.4094 -0.0427
-3 15 13 0.2233 -0.0712
-3 15 14 -4.7394 0.0005
-3 15 15 -0.0254 0.0545
-3 15 16 3.2892 0.0446
-3 15 17 -0.1796 0.0783
-3 15 18 -0.3877 0.0049
-3 16 1 2.6536 -0.0272
-3 16 2 4.9472 1.1266
-3 16 3 -1.7559 0.0712
-3 16 4 -5.0577 -0.4658
-3 16 5 0.9549 -0.0520
-3 16 6 3.4908 -0.1997
-3 16 7 -0.5995 -0.0142
-3 16 8 -0.1724 0.1988
-3 16 9 0.5250 0.0392
-3 16 10 -3.4192 0.0910
-3 16 11 -0.3816 0.0015
-3 16 12 4.8934 -0.0694
-3 16 13 0.0481 -0.0291
-3 16 14 -3.4962 -0.1429
-3 16 15 0.0743 -0.0000
-3 16 16 1.1414 0.1979
-3 16 17 0.3769 0.0279
-3 17 1 -1.5383 -0.0664
-3 17 2 2.8387 0.0407
-3 17 3 1.7077 0.0790
-3 17 4 -1.0203 0.0170
-3 17 5 -1.2896 0.0302
-3 17 6 -0.5503 0.0103
-3 17 7 0.7684 -0.0691
-3 17 8 1.6180 -0.0303
-3 17 9 -0.4800 0.0123
-3 17 10 -1.7132 -0.0017
-3 17 11 0.2774 0.0167
-3 17 12 0.9015 0.0295
-3 17 13 0.0609 -0.0178
-3 17 14 -0.2866 -0.0390
-3 17 15 -0.3290 0.0301
-3 18 1 2.3322 -0.0137
-3 18 2 -1.7210 -0.1403
-3 18 3 -2.3521 0.0411
-3 18 4 0.2978 -0.1085
-3 18 5 1.8124 0.0073
-3 18 6 1.1103 0.0607
-3 18 7 -0.9570 -0.0074
-3 18 8 -2.4831 0.1052
-3 18 9 0.1877 -0.0329
-3 18 10 3.0626 -0.1000
-3 18 11 0.0515 0.0200
-3 18 12 -2.1803 0.0156
-3 18 13 0.3570 0.0427
-3 18 14 0.6668 -0.0197
-3 19 1 -1.5299 0.0074
-3 19 2 -0.6664 0.1712
-3 19 3 0.5014 0.0246
-3 19 4 1.5116 -0.0015
-3 19 5 0.4675 0.0092
-3 19 6 -1.5508 -0.0510
-3 19 7 -1.0426 -0.0357
-3 19 8 0.7034 -0.0180
-3 19 9 1.4351 -0.0144
-3 19 10 -0.0366 0.0446
-3 19 11 -1.5061 0.0599
-3 19 12 0.0150 -0.0064
-3 20 1 -0.4267 0.0859
-3 20 2 -0.2596 -0.5762
-3 20 3 -0.1937 -0.0189
-3 20 4 -0.2306 0.1786
-3 20 5 1.1116 -0.0461
-3 20 6 0.8588 0.1685
-3 20 7 -1.7402 0.0486
-3 20 8 -0.8603 -0.1424
-3 20 9 1.7240 -0.0341
-2 -20 1 0.6875 -0.0486
-2 -19 1 1.3913 -0.1002
-2 -19 2 0.2677 0.1817
-2 -19 3 -1.2226 0.0250
-2 -19 4 0.2064 -0.2008
-2 -18 1 -0.0909 -0.1283
-2 -18 2 4.5950 0.4659
-2 -18 3 -0.0977 0.0440
-2 -18 4 -3.0504 -0.2127
-2 -18 5 -0.1675 0.0440
-2 -18 6 1.1916 -0.0884
-2 -17 1 -0.7416 -0.2567
-2 -17 2 0.7044 -0.0078
-2 -17 3 -0.0414 0.0773
-2 -17 4 0.3061 0.0082
-2 -17 5 1.7173 0.1469
-2 -17 6 -1.5349 0.1631
-2 -17 7 -1.9057 -0.1518
-2 -17 8 1.5228 -0.2660
-2 -16 1 -2.5054 -0.0000
-2 -16 2 0.1713 -1.1467
-2 -16 3 1.1268 -0.0107
-2 -16 4 -2.4257 0.3905
-2 -16 5 0.2041 0.0568
-2 -16 6 3.3837 0.1826
-2 -16 7 -0.5238 -0.0108
-2 -16 8 -2.4695 -0.2529
-2 -16 9 0.2946 -0.0380
-2 -15 1 -2.3647 0.1019
-2 -15 2 -1.0784 0.0105
-2 -15 3 2.1943 -0.0519
-2 -15 4 0.6594 -0.0213
-2 -15 5 -1.8445 0.0197
-2 -15 6 -0.5225 -0.0050
-2 -15 7 1.2085 0.0748
-2 -15 8 0.6991 0.0157
-2 -15 9 -0.8513 -0.1777
-2 -15 10 -0.5835 -0.0349
-2 -15 11 0.9459 0.1382
-2 -14 1 3.0276 0.2685
-2 -14 2 -4.8623 -0.5849
-2 -14 3 -2.8771 -0.0977
-2 -14 4 -0.7832 0.2808
-2 -14 5 1.4132 -0.0481
-2 -14 6 5.4991 0.1846
-2 -14 7 0.5424 0.0437
-2 -14 8 -7.2796 -0.1577
-2 -14 9 -1.8309 -0.0343
-2 -14 10 5.5373 -0.0904
-2 -14 11 1.7461 0.0757
-2 -14 12 -2.2613 0.0476
-2 -13 1 0.7485 0.2586
-2 -13 2 2.6810 -0.0062
-2 -13 3 -2.9558 -0.0633
-2 -13 4 -3.8512 -0.0311
-2 -13 5 2.9597 -0.1429
-2 -13 6 4.0060 -0.0766
-2 -13 7 -1.7594 0.0923
-2 -13 8 -2.9526 0.1227
-2 -13 9 1.3389 0.0335
-2 -13 10 1.3632 -0.0104
-2 -13 11 -1.7513 -0.0342
-2 -13 12 -0.3255 -0.0592
-2 -13 13 1.5280 -0.0138
-2 -12 1 -2.6659 -0.0274
-2 -12 2 -2.5645 1.3248
-2 -12 3 1.6905 0.0044
-2 -12 4 2.2080 -0.3820
-2 -12 5 -0.2137 -0.0342
-2 -12 6 -0.8257 -0.1861
-2 -12 7 -0.5342 -0.0187
-2 -12 8 -1.1731 0.1155
-2 -12 9 0.1306 0.1080
-2 -12 10 2.6309 -0.0133
-2 -12 11 0.4581 -0.0584
-2 -12 12 -2.5005 0.0380
-2 -12 13 -0.4004 -0.0673
-2 -12 14 1.2270 0.0556
-2 -11 1 -10.3974 -0.1450
-2 -11 2 4.1538 0.0302
-2 -11 3 13.6003 0.0463
-2 -11 4 -3.3433 0.0218
-2 -11 5 -12.1322 -0.0010
-2 -11 6 1.2515 -0.0253
-2 -11 7 7.7619 -0.0282
-2 -11 8 0.9502 0.0408
-2 -11 9 -3.4781 0.0648
-2 -11 10 -1.9263 -0.0382
-2 -11 11 0.7850 -0.0053
-2 -11 12 1.4902 0.0025
-2 -11 13 0.4904 -0.0708
-2 -11 14 -0.6017 -0.0003
-2 -11 15 -0.7660 -0.0075
-2 -10 1 -2.7029 -0.1341
-2 -10 2 -3.1753 0.5422
-2 -10 3 3.6619 0.0679
-2 -10 4 6.2431 -0.3098
-2 -10 5 -3.2815 0.0281
-2 -10 6 -7.1505 -0.2296
-2 -10 7 2.0213 -0.0055
-2 -10 8 5.7095 0.2425
-2 -10 9 -0.9603 -0.0259
-2 -10 10 -2.9031 0.1252
-2 -10 11 0.5557 -0.0264
-2 -10 12 0.5672 -0.1958
-2 -10 13 -0.0626 0.0646
-2 -10 14 -0.0702 -0.0182
-2 -10 15 -0.9969 -0.0364
-2 -10 16 0.7367 0.1112
-2 -9 1 -7.4507 -0.2323
-2 -9 2 10.1579 0.0211
-2 -9 3 5.2617 0.0412
-2 -9 4 -6.6976 0.0319
-2 -9 5 -2.8713 0.1814
-2 -9 6 4.8121 0.0537
-2 -9 7 0.8542 -0.0658
-2 -9 8 -5.7419 -0.0817
-2 -9 9 1.0773 -0.1459
-2 -9 10 5.3700 -0.0425
-2 -9 11 -2.5675 0.1016
-2 -9 12 -1.6379 0.0951
-2 -9 13 2.6733 0.0565
-2 -9 14 -2.0625 0.0335
-2 -9 15 -1.3927 -0.0739
-2 -9 16 2.2009 -0.1229
-2 -8 1 -5.1865 0.0452
-2 -8 2 -0.9325 -1.4407
-2 -8 3 4.1169 0.0066
-2 -8 4 1.0055 0.3904
-2 -8 5 -2.7701 0.0356
-2 -8 6 0.4685 0.2550
-2 -8 7 2.4028 -0.0205
-2 -8 8 -3.0994 -0.1038
-2 -8 9 -2.9297 -0.0698
-2 -8 10 5.0220 -0.0992
-2 -8 11 3.3850 0.0664
-2 -8 12 -5.0029 0.0012
-2 -8 13 -3.0841 0.0221
-2 -8 14 3.6458 0.1278
-2 -8 15 2.0703 -0.0158
-2 -8 16 -1.9618 -0.1790
-2 -8 17 -0.7988 -0.0612
-2 -7 1 2.7284 0.1472
-2 -7 2 -12.8937 -0.0788
-2 -7 3 -3.8269 -0.0367
-2 -7 4 -0.3033 0.0107
-2 -7 5 3.3930 -0.0112
-2 -7 6 6.5420 -0.0015
-2 -7 7 -2.1118 0.0145
-2 -7 8 -7.0637 0.0068
-2 -7 9 1.2931 -0.0781
-2 -7 10 6.3692 -0.0388
-2 -7 11 -0.9941 0.0731
-2 -7 12 -5.7395 0.0538
-2 -7 13 0.5520 0.0481
-2 -7 14 3.7473 0.0494
-2 -7 15 0.0624 -0.0910
-2 -7 16 -0.9559 -0.1887
-2 -7 17 -0.2094 0.0174
-2 -7 18 -0.3524 0.1685
-2 -6 1 -1.2536 0.0463
-2 -6 2 4.9240 -0.4163
-2 -6 3 -5.0498 -0.0461
-2 -6 4 -5.0665 0.3000
-2 -6 5 9.2052 -0.0437
-2 -6 6 1.9421 0.2040
-2 -6 7 -10.8992 0.0104
-2 -6 8 2.2892 -0.2409
-2 -6 9 10.4957 0.0596
-2 -6 10 -4.1708 -0.0887
-2 -6 11 -8.8430 -0.0260
-2 -6 12 3.2842 0.1088
-2 -6 13 6.8872 -0.0285
-2 -6 14 -2.1553 0.0690
-2 -6 15 -5.0900 0.0200
-2 -6 16 2.0215 0.0340
-2 -6 17 3.1980 -0.0241
-2 -6 18 -1.8081 -0.2545
-2 -5 1 -8.4800 0.1484
-2 -5 2 -3.4729 -0.0429
-2 -5 3 9.8516 -0.0097
-2 -5 4 -2.9783 -0.0305
-2 -5 5 -8.4142 -0.1550
-2 -5 6 7.7736 -0.0273
-2 -5 7 5.6895 0.0425
-2 -5 8 -9.5390 0.0650
-2 -5 9 -3.4729 0.1235
-2 -5 10 8.7026 0.0206
-2 -5 11 1.9153 -0.0479
-2 -5 12 -6.3710 -0.0634
-2 -5 13 0.0736 -0.0736
-2 -5 14 3.5226 -0.0137
-2 -5 15 -2.1819 0.0101
-2 -5 16 -0.8932 0.0265
-2 -5 17 2.7477 0.0860
-2 -5 18 -0.4601 0.0884
-2 -5 19 -1.6733 -0.0681
-2 -4 1 -1.3129 -0.1019
-2 -4 2 12.7774 1.6661
-2 -4 3 3.2138 -0.0170
-2 -4 4 -13.9385 -0.4902
-2 -4 5 -5.0851 0.0188
-2 -4 6 10.1561 -0.2993
-2 -4 7 6.1631 0.0112
-2 -4 8 -5.2578 0.1413
-2 -4 9 -5.7386 0.0288
-2 -4 10 0.7041 0.0886
-2 -4 11 4.2371 -0.0329
-2 -4 12 2.2870 0.0153
-2 -4 13 -2.8083 -0.0461
-2 -4 14 -2.4508 -0.0246
-2 -4 15 1.6537 0.0605
-2 -4 16 0.5817 -0.1436
-2 -4 17 -0.2488 0.0252
-2 -4 18 0.9183 0.1820
-2 -4 19 -0.7778 -0.0568
-2 -3 1 -7.4523 -0.1141
-2 -3 2 1.2914 0.0963
-2 -3 3 15.6985 0.0199
-2 -3 4 6.5310 0.0051
-2 -3 5 -18.3787 0.0241
-2 -3 6 -9.2503 -0.0104
-2 -3 7 15.5862 -0.0066
-2 -3 8 7.2778 -0.0052
-2 -3 9 -8.7163 0.0605
-2 -3 10 -4.0358 0.0109
-2 -3 11 1.3666 -0.0594
-2 -3 12 1.8967 -0.0118
-2 -3 13 3.5979 -0.0772
-2 -3 14 -0.7159 -0.0192
-2 -3 15 -6.3272 0.1049
-2 -3 16 -0.3223 0.0227
-2 -3 17 7.0116 0.0565
-2 -3 18 0.8849 0.0848
-2 -3 19 -4.7875 -0.1312
-2 -3 20 -0.5673 -0.1847
-2 -2 1 -24.4862 -0.0001
-2 -2 2 17.9976 0.3092
-2 -2 3 25.4626 0.0086
-2 -2 4 -24.1927 -0.3672
-2 -2 5 -18.5447 0.0606
-2 -2 6 20.6385 -0.1199
-2 -2 7 8.2269 -0.0179
-2 -2 8 -12.9230 0.2859
-2 -2 9 -0.6088 -0.0586
-2 -2 10 6.6724 0.0261
-2 -2 11 -3.0999 0.0142
-2 -2 12 -2.2243 -0.1569
-2 -2 13 4.9075 0.0597
-2 -2 14 -1.6124 0.0118
-2 -2 15 -4.6385 -0.0330
-2 -2 16 3.8785 0.0227
-2 -2 17 1.7329 -0.0100
-2 -2 18 -3.6710 -0.0250
-2 -2 19 1.0494 -0.0195
-2 -2 20 2.1792 0.1928
-2 -1 1 -3.2326 -0.1759
-2 -1 2 2.3947 -0.0064
-2 -1 3 9.8186 0.0632
-2 -1 4 1.9496 0.0350
-2 -1 5 -10.9957 0.1700
-2 -1 6 -3.8423 0.0607
-2 -1 7 8.5161 -0.1101
-2 -1 8 2.5945 -0.0927
-2 -1 9 -5.8467 -0.1181
-2 -1 10 -0.6295 -0.0313
-2 -1 11 3.8091 0.1075
-2 -1 12 -1.1436 0.0954
-2 -1 13 -2.9077 0.0462
-2 -1 14 3.4851 0.0090
-2 -1 15 3.0964 -0.0385
-2 -1 16 -5.7051 -0.0754
-2 -1 17 -2.1921 -0.0309
-2 -1 18 5.7977 0.0017
-2 -1 19 -0.3700 -0.0223
-2 -1 20 -3.4475 0.0328
-2 -1 21 1.6170 0.0813
-2 0 1 18.8818 -0.0260
-2 0 2 -68.7033 -1.3145
-2 0 3 -18.6341 0.0504
-2 0 4 40.4874 0.4666
-2 0 5 11.7868 0.0162
-2 0 6 -9.1587 0.1754
-2 0 7 -4.5694 -0.0486
-2 0 8 -10.6612 -0.0718
-2 0 9 1.9106 -0.0197
-2 0 10 17.1912 -0.0750
-2 0 11 -1.1316 0.0491
-2 0 12 -16.6712 -0.0562
-2 0 13 -0.8473 0.0316
-2 0 14 12.8769 0.0376
-2 0 15 2.3240 -0.0646
-2 0 16 -7.1510 0.1170
-2 0 17 -1.9268 -0.0370
-2 0 18 2.4194 -0.0047
-2 0 19 1.2922 0.1263
-2 0 20 -0.7480 -0.2365
-2 0 21 -1.1478 -0.1043
-2 1 1 1.0307 0.1554
-2 1 2 -1.8372 0.0500
-2 1 3 -3.0023 -0.0413
-2 1 4 -8.2100 -0.0669
-2 1 5 5.2886 -0.0573
-2 1 6 10.3269 -0.0145
-2 1 7 -9.5187 0.0194
-2 1 8 -9.0138 0.0387
-2 1 9 10.4546 -0.0181
-2 1 10 8.0462 -0.0082
-2 1 11 -5.0962 0.0464
-2 1 12 -6.1314 0.0096
-2 1 13 -1.8317 0.0262
-2 1 14 2.5912 -0.0076
-2 1 15 5.1056 -0.0681
-2 1 16 0.0051 -0.0288
-2 1 17 -4.4814 -0.0296
-2 1 18 -0.3959 0.0289
-2 1 19 1.9573 0.0682
-2 1 20 0.2614 0.0023
-2 1 21 0.4184 0.0390
-2 2 1 -16.2729 -0.0672
-2 2 2 -8.9581 -0.2913
-2 2 3 8.2344 0.0246
-2 2 4 6.0916 0.3752
-2 2 5 -1.3544 -0.0274
-2 2 6 -1.8543 0.0735
-2 2 7 -0.4792 0.0061
-2 2 8 -2.8685 -0.2900
-2 2 9 -0.0615 0.0241
-2 2 10 4.7603 0.0047
-2 2 11 -0.7838 -0.0012
-2 2 12 -4.2424 0.1633
-2 2 13 1.6905 -0.0305
-2 2 14 4.4704 -0.0140
-2 2 15 -0.4649 0.0098
-2 2 16 -4.8904 -0.0450
-2 2 17 -1.2915 0.0161
-2 2 18 3.1247 -0.0124
-2 2 19 1.6346 -0.0174
-2 2 20 -0.5408 -0.0637
-2 2 21 -1.1630 0.0527
-2 3 1 2.3240 0.1635
-2 3 2 -1.3166 -0.0436
-2 3 3 10.5311 -0.0815
-2 3 4 -8.4868 -0.0042
-2 3 5 -20.6189 -0.1379
-2 3 6 11.0966 -0.0342
-2 3 7 22.4362 0.1255
-2 3 8 -5.2344 0.0613
-2 3 9 -15.6881 0.0829
-2 3 10 -1.1938 0.0248
-2 3 11 7.4038 -0.0972
-2 3 12 2.8289 -0.0781
-2 3 13 -3.0891 -0.0603
-2 3 14 -2.8748 -0.0083
-2 3 15 1.4752 0.0639
-2 3 16 4.2834 0.0775
-2 3 17 -0.0693 0.0479
-2 3 18 -4.3853 -0.0224
-2 3 19 -0.8114 -0.0521
-2 3 20 1.6799 -0.0215
-2 3 21 0.7972 0.0150
-2 4 1 -1.1750 0.1678
-2 4 2 -9.1313 1.1756
-2 4 3 7.1166 -0.0411
-2 4 4 21.9160 -0.6164
-2 4 5 -3.9936 -0.0772
-2 4 6 -28.9543 -0.0550
-2 4 7 -3.6558 0.0427
-2 4 8 26.6863 0.1523
-2 4 9 7.3062 0.0650
-2 4 10 -17.1423 -0.0173
-2 4 11 -5.5428 -0.0688
-2 4 12 8.0090 0.0218
-2 4 13 3.2439 -0.0282
-2 4 14 -3.1247 0.0024
-2 4 15 -3.0637 0.0553
-2 4 16 0.2454 -0.0604
-2 4 17 3.6023 0.0166
-2 4 18 1.7533 -0.0548
-2 4 19 -3.3542 -0.0320
-2 4 20 -1.6018 0.1798
-2 4 21 2.1200 -0.0349
-2 5 1 -1.9604 -0.1340
-2 5 2 5.9307 -0.0887
-2 5 3 12.8349 0.0397
-2 5 4 -10.8202 0.0460
-2 5 5 -17.1747 0.0430
-2 5 6 16.3725 0.0471
-2 5 7 14.5031 -0.0083
-2 5 8 -17.1931 -0.0320
-2 5 9 -7.9634 0.0189
-2 5 10 9.2136 -0.0303
-2 5 11 1.2799 -0.0687
-2 5 12 0.8199 0.0243
-2 5 13 2.6153 -0.0021
-2 5 14 -3.9171 -0.0105
-2 5 15 -3.4274 0.0755
-2 5 16 1.4990 0.0363
-2 5 17 3.2923 0.0107
-2 5 18 -0.3170 -0.0117
-2 5 19 -3.4081 -0.0669
-2 5 20 1.2285 -0.0718
-2 5 21 2.9673 -0.0533
-2 6 1 -8.1973 0.1747
-2 6 2 6.2569 0.2729
-2 6 3 11.8917 -0.1376
-2 6 4 -8.0833 -0.3237
-2 6 5 -14.3825 0.0586
-2 6 6 7.5662 -0.0354
-2 6 7 12.3447 0.0106
-2 6 8 -3.2393 0.2321
-2 6 9 -6.3189 -0.0201
-2 6 10 -0.0496 -0.0180
-2 6 11 1.2163 -0.0142
-2 6 12 -1.5148 -0.1256
-2 6 13 -0.0086 0.0202
-2 6 14 4.9436 0.0108
-2 6 15 0.9183 0.0158
-2 6 16 -6.3514 0.0371
-2 6 17 -1.2760 -0.0243
-2 6 18 5.7076 0.0076
-2 6 19 0.7091 0.0021
-2 6 20 -3.7722 0.0606
-2 6 21 -0.1711 -0.0322
-2 7 1 5.0492 -0.0886
-2 7 2 -13.6994 0.0245
-2 7 3 -7.5812 0.0282
-2 7 4 -5.2265 0.0345
-2 7 5 5.9472 0.1225
-2 7 6 14.3761 0.0216
-2 7 7 -2.3816 -0.0903
-2 7 8 -11.8739 -0.0733
-2 7 9 0.0873 -0.0870
-2 7 10 5.6445 -0.0147
-2 7 11 0.8223 0.0788
-2 7 12 -1.2976 0.0843
-2 7 13 -1.8737 0.0805
-2 7 14 0.0409 -0.0037
-2 7 15 3.0386 -0.0713
-2 7 16 -0.9102 -0.0702
-2 7 17 -2.9804 -0.0619
-2 7 18 1.3582 0.0186
-2 7 19 1.6248 0.0622
-2 7 20 -0.0807 0.0369
-2 7 21 -0.5144 0.0069
-2 8 1 -1.3816 -0.1859
-2 8 2 -0.9088 -0.8929
-2 8 3 -1.2484 0.0599
-2 8 4 1.1797 0.3581
-2 8 5 2.6148 0.0629
-2 8 6 -0.9624 0.1464
-2 8 7 -2.4180 -0.0474
-2 8 8 0.6255 -0.0864
-2 8 9 2.2734 -0.0436
-2 8 10 -0.9845 -0.0826
-2 8 11 -3.5542 0.0638
-2 8 12 0.6335 0.0008
-2 8 13 5.2985 0.0030
-2 8 14 0.6656 0.0527
-2 8 15 -5.5219 -0.0350
-2 8 16 -0.3837 -0.0011
-2 8 17 3.9379 -0.0081
-2 8 18 -1.6702 0.0942
-2 8 19 -1.9823 0.0087
-2 8 20 2.3070 -0.2080
-2 8 21 0.7056 0.0702
-2 9 1 -1.6243 0.0740
-2 9 2 -16.3495 0.0413
-2 9 3 0.7715 -0.0245
-2 9 4 8.7799 -0.0512
-2 9 5 1.8170 -0.0577
-2 9 6 4.4711 -0.0321
-2 9 7 -3.0966 0.0251
-2 9 8 -13.7026 0.0414
-2 9 9 1.6697 0.0113
-2 9 10 14.6473 0.0101
-2 9 11 0.1935 0.0129
-2 9 12 -10.3648 -0.0051
-2 9 13 -0.2926 0.0148
-2 9 14 5.4905 -0.0060
-2 9 15 -0.5759 -0.0505
-2 9 16 -2.7720 -0.0319
-2 9 17 0.6061 -0.0303
-2 9 18 2.3590 0.0260
-2 9 19 0.1244 0.0965
-2 9 20 -2.1053 0.0370
-2 9 21 -0.3584 -0.0162
-2 10 1 1.9857 0.0209
-2 10 2 -0.3401 -0.1580
-2 10 3 -1.9930 -0.0336
-2 10 4 -3.4286 0.2504
-2 10 5 1.1397 -0.0197
-2 10 6 3.5836 0.0331
-2 10 7 -0.8447 0.0519
-2 10 8 -1.6178 -0.1942
-2 10 9 1.1227 -0.0207
-2 10 10 -0.8462 -0.0125
-2 10 11 -0.6505 -0.0073
-2 10 12 3.2742 0.1264
-2 10 13 -0.4338 -0.0093
-2 10 14 -4.0745 0.0239
-2 10 15 0.7732 0.0094
-2 10 16 2.1473 -0.0641
-2 10 17 -0.4007 0.0333
-2 10 18 0.3352 -0.0224
-2 10 19 0.4213 -0.0538
-2 10 20 -0.7596 -0.0714
-2 10 21 -0.7889 0.0389
-2 11 1 -0.9940 0.0820
-2 11 2 1.2626 -0.0425
-2 11 3 1.4998 -0.0207
-2 11 4 -0.9636 -0.0316
-2 11 5 -4.4915 -0.1057
-2 11 6 0.8496 -0.0002
-2 11 7 8.0220 0.0742
-2 11 8 1.0442 0.0615
-2 11 9 -9.1529 0.0823
-2 11 10 -4.9119 -0.0016
-2 11 11 6.7249 -0.0731
-2 11 12 7.2871 -0.0631
-2 11 13 -1.8435 -0.0766
-2 11 14 -5.4281 -0.0005
-2 11 15 -3.1937 0.0683
-2 11 16 1.6921 0.0514
-2 11 17 6.0638 0.0530
-2 11 18 -0.1133 0.0082
-2 11 19 -5.4926 -0.0215
-2 11 20 0.8610 -0.0242
-2 12 1 -2.0440 0.0947
-2 12 2 2.0364 0.9791
-2 12 3 5.2816 0.0004
-2 12 4 -3.7209 -0.4219
-2 12 5 -6.8481 -0.0480
-2 12 6 4.9030 -0.1654
-2 12 7 7.2129 0.0103
-2 12 8 -4.7261 0.1405
-2 12 9 -6.2426 0.0343
-2 12 10 3.7273 0.0856
-2 12 11 4.0659 -0.0275
-2 12 12 -2.8448 -0.0322
-2 12 13 -1.9554 -0.0087
-2 12 14 1.7849 -0.0267
-2 12 15 0.7691 0.0230
-2 12 16 -0.2692 -0.1197
-2 12 17 -0.1003 0.0044
-2 12 18 -0.6677 0.1496
-2 12 19 -0.3461 -0.0255
-2 12 20 0.2673 0.0190
-2 13 1 -0.6803 -0.0372
-2 13 2 4.6688 -0.0276
-2 13 3 -0.0200 0.0043
-2 13 4 -2.4519 0.0335
-2 13 5 3.1271 0.0519
-2 13 6 -2.8194 0.0242
-2 13 7 -5.6417 -0.0122
-2 13 8 5.3379 -0.0186
-2 13 9 4.9320 -0.0263
-2 13 10 -2.3181 -0.0216
-2 13 11 -2.1333 -0.0048
-2 13 12 -2.3371 -0.0064
-2 13 13 0.5332 -0.0061
-2 13 14 3.8236 0.0295
-2 13 15 -1.2580 0.0437
-2 13 16 -2.2955 0.0258
-2 13 17 2.4644 0.0251
-2 13 18 0.5703 -0.0405
-2 13 19 -2.3480 -0.0987
-2 14 1 2.3383 -0.1564
-2 14 2 -12.1538 0.0180
-2 14 3 -2.4557 0.1146
-2 14 4 11.6428 -0.1727
-2 14 5 1.2331 0.0046
-2 14 6 -8.7865 -0.0161
-2 14 7 -0.4232 -0.0692
-2 14 8 4.2251 0.1735
-2 14 9 0.7231 0.0222
-2 14 10 0.6183 0.0034
-2 14 11 -1.3774 0.0441
-2 14 12 -4.0597 -0.1470
-2 14 13 1.4378 -0.0249
-2 14 14 5.3068 0.0010
-2 14 15 -0.8299 -0.0328
-2 14 16 -4.4985 0.0739
-2 14 17 0.3274 0.0254
-2 14 18 2.3994 0.1000
-2 14 19 -0.4107 0.0142
-2 15 1 1.1929 -0.1030
-2 15 2 -1.0695 0.0784
-2 15 3 -2.0942 0.0228
-2 15 4 0.1631 0.0224
-2 15 5 1.4548 0.0833
-2 15 6 0.8334 -0.0199
-2 15 7 -0.1028 -0.0625
-2 15 8 -1.2366 -0.0271
-2 15 9 -1.1163 -0.0591
-2 15 10 2.0120 -0.0087
-2 15 11 1.6768 0.0572
-2 15 12 -3.9109 0.0555
-2 15 13 -1.2255 0.0660
-2 15 14 5.0382 -0.0062
-2 15 15 0.0405 -0.0524
-2 15 16 -3.3285 -0.0313
-2 15 17 0.7744 -0.0886
-2 15 18 0.2974 -0.0428
-2 16 1 -2.5264 -0.0469
-2 16 2 -5.5685 -0.9828
-2 16 3 2.1787 -0.0469
-2 16 4 5.4544 0.4310
-2 16 5 -1.6408 0.0584
-2 16 6 -3.4367 0.1824
-2 16 7 0.9706 0.0108
-2 16 8 -0.0301 -0.1970
-2 16 9 -0.2999 -0.0442
-2 16 10 3.1971 -0.0780
-2 16 11 -0.0613 0.0120
-2 16 12 -4.1362 0.0549
-2 16 13 -0.0173 0.0119
-2 16 14 2.7793 0.1588
-2 16 15 0.3411 -0.0023
-2 16 16 -1.0468 -0.1839
-2 16 17 -0.6245 0.0008
-2 17 1 2.0369 0.0513
-2 17 2 -1.5925 0.0339
-2 17 3 -1.6181 -0.0313
-2 17 4 0.2616 -0.0375
-2 17 5 0.6222 -0.0561
-2 17 6 0.2308 -0.0245
-2 17 7 0.0448 0.0487
-2 17 8 -0.1511 0.0411
-2 17 9 -0.2774 0.0191
-2 17 10 -0.0091 -0.0027
-2 17 11 0.7061 -0.0179
-2 17 12 -0.1162 -0.0109
-2 17 13 -1.3897 0.0004
-2 17 14 0.6688 0.0036
-2 17 15 1.5335 -0.0349
-2 17 16 -0.9317 -0.0102
-2 18 1 0.0126 0.0209
-2 18 2 2.5351 0.0568
-2 18 3 1.2634 -0.0153
-2 18 4 -0.1192 0.1278
-2 18 5 -1.8420 -0.0253
-2 18 6 -2.0937 -0.0426
-2 18 7 1.7328 0.0177
-2 18 8 3.7837 -0.1104
-2 18 9 -1.2747 0.0291
-2 18 10 -4.4462 0.0564
-2 18 11 0.8050 -0.0240
-2 18 12 3.6399 0.0779
-2 18 13 -0.6007 -0.0552
-2 18 14 -1.9587 -0.0817
-2 18 15 0.6021 0.1131
-2 19 1 2.5342 0.0344
-2 19 2 0.1927 -0.1690
-2 19 3 -1.0994 -0.0393
-2 19 4 -0.9375 -0.0160
-2 19 5 -0.3491 -0.0187
-2 19 6 1.2859 0.0584
-2 19 7 1.3726 0.0569
-2 19 8 -1.2449 0.0290
-2 19 9 -2.0676 0.0003
-2 19 10 1.3030 -0.0573
-2 19 11 2.2259 -0.0547
-2 19 12 -1.4196 0.0158
-2 19 13 -1.5431 0.0127
-2 20 1 1.0205 0.0024
-2 20 2 0.6055 0.7402
-2 20 3 -0.2454 0.0208
-2 20 4 0.1413 -0.2805
-2 20 5 -1.1314 0.0015
-2 20 6 -1.0770 -0.1563
-2 20 7 2.1634 -0.0228
-2 20 8 1.1253 0.1546
-2 20 9 -2.2109 0.0302
-2 20 10 -0.4127 0.0257
-2 20 11 1.3823 -0.0462
-2 21 5 -0.0158 -0.0353
-2 21 6 -1.5708 -0.1301
-1 -20 1 -0.3837 -0.0803
-1 -20 2 -0.6442 -0.8384
-1 -19 1 -0.2449 -0.0176
-1 -19 2 0.0707 -0.0935
-1 -19 3 0.4458 0.2062
-1 -19 4 -0.4859 0.0821
-1 -18 1 1.7438 0.1183
-1 -18 2 -4.2516 -0.5091
-1 -18 3 -1.8983 -0.0195
-1 -18 4 2.9978 0.3721
-1 -18 5 1.4743 -0.0550
-1 -18 6 -1.3474 -0.1076
-1 -18 7 -0.6679 0.0708
-1 -17 1 0.6796 0.1703
-1 -17 2 -1.0918 0.0045
-1 -17 3 0.0233 -0.0642
-1 -17 4 -0.9441 -0.0385
-1 -17 5 -1.3651 -0.1178
-1 -17 6 2.9263 -0.0892
-1 -17 7 1.5332 0.1488
-1 -17 8 -2.8259 0.1943
-1 -16 1 1.7730 0.1409
-1 -16 2 -0.0409 0.8691
-1 -16 3 -1.1042 -0.0250
-1 -16 4 2.1685 -0.2886
-1 -16 5 0.5493 -0.0989
-1 -16 6 -3.3508 -0.1746
-1 -16 7 -0.7549 0.0341
-1 -16 8 2.6746 0.1881
-1 -16 9 0.9530 0.0605
-1 -16 10 -0.9193 0.0245
-1 -15 1 3.5264 -0.0583
-1 -15 2 -0.2732 0.0288
-1 -15 3 -2.3130 0.0746
-1 -15 4 0.5438 0.0194
-1 -15 5 1.6182 -0.0707
-1 -15 6 -0.3316 -0.0175
-1 -15 7 -1.2407 -0.0233
-1 -15 8 -0.1470 0.0039
-1 -15 9 0.9944 0.1323
-1 -15 10 0.1912 0.0243
-1 -15 11 -0.8498 -0.1061
-1 -14 1 -2.7866 -0.2322
-1 -14 2 5.5922 0.5951
-1 -14 3 3.3070 0.0654
-1 -14 4 1.0043 -0.3298
-1 -14 5 -2.4934 0.0395
-1 -14 6 -6.2607 -0.1052
-1 -14 7 0.9954 -0.0326
-1 -14 8 8.3922 0.1625
-1 -14 9 0.3653 0.0515
-1 -14 10 -6.9515 -0.0293
-1 -14 11 -0.9259 -0.0961
-1 -14 12 3.5563 0.0829
-1 -13 1 0.2047 -0.1635
-1 -13 2 -1.7899 -0.0263
-1 -13 3 2.1742 0.0474
-1 -13 4 1.9915 0.0457
-1 -13 5 -3.0529 0.1151
-1 -13 6 -2.0563 0.0700
-1 -13 7 2.3243 -0.0960
-1 -13 8 1.1343 -0.1304
-1 -13 9 -1.6542 -0.0051
-1 -13 10 0.2390 0.0404
-1 -13 11 1.8138 0.0323
-1 -13 12 -0.7911 0.0189
-1 -13 13 -1.7157 -0.0126
-1 -12 1 3.8674 -0.0884
-1 -12 2 1.9985 -1.1042
-1 -12 3 -3.7830 0.0327
-1 -12 4 -2.0776 0.3226
-1 -12 5 2.4707 0.0611
-1 -12 6 0.8457 0.1658
-1 -12 7 -1.1462 -0.0061
-1 -12 8 1.1612 -0.1163
-1 -12 9 0.6273 -0.1119
-1 -12 10 -2.7258 0.0191
-1 -12 11 -0.4702 0.0869
-1 -12 12 2.8789 0.0046
-1 -12 13 0.0934 0.0244
-1 -12 14 -1.8923 -0.1382
-1 -11 1 12.9986 0.0907
-1 -11 2 -6.1747 -0.0445
-1 -11 3 -16.1924 -0.0412
-1 -11 4 6.4244 -0.0167
-1 -11 5 14.4901 0.0222
-1 -11 6 -4.0810 0.0271
-1 -11 7 -9.6272 0.0167
-1 -11 8 0.8675 -0.0441
-1 -11 9 4.6315 -0.0824
-1 -11 10 1.0442 0.0338
-1 -11 11 -1.2543 0.0523
-1 -11 12 -1.0307 0.0059
-1 -11 13 -0.6171 0.0206
-1 -11 14 0.2662 0.0079
-1 -11 15 1.3479 0.0318
-1 -10 1 2.7719 0.1696
-1 -10 2 5.1434 -0.6297
-1 -10 3 -3.8765 -0.0587
-1 -10 4 -8.5500 0.3455
-1 -10 5 3.9228 -0.0518
-1 -10 6 9.0785 0.2272
-1 -10 7 -2.7758 0.0392
-1 -10 8 -6.8372 -0.2753
-1 -10 9 1.2363 -0.0004
-1 -10 10 3.1063 -0.0851
-1 -10 11 -0.2983 0.0159
-1 -10 12 -0.1206 0.1865
-1 -10 13 -0.1069 -0.0312
-1 -10 14 -0.5765 0.0177
-1 -10 15 0.6000 0.0211
-1 -10 16 -0.1887 -0.1521
-1 -9 1 6.0976 0.1936
-1 -9 2 -6.5572 0.0326
-1 -9 3 -4.7527 -0.0243
-1 -9 4 5.2121 -0.0583
-1 -9 5 2.2711 -0.1900
-1 -9 6 -5.4700 -0.0609
-1 -9 7 -0.2618 0.0889
-1 -9 8 7.8769 0.0967
-1 -9 9 -1.1373 0.1113
-1 -9 10 -7.7289 0.0523
-1 -9 11 2.1701 -0.0639
-1 -9 12 3.2030 -0.1183
-1 -9 13 -2.3632 -0.0947
-1 -9 14 1.4051 -0.0368
-1 -9 15 1.5058 0.0946
-1 -9 16 -2.0585 0.1591
-1 -9 17 -0.3577 0.0092
-1 -8 1 5.6000 0.0360
-1 -8 2 2.6690 1.2579
-1 -8 3 -3.0844 -0.0285
-1 -8 4 -1.1973 -0.3228
-1 -8 5 0.9863 -0.0556
-1 -8 6 -2.2763 -0.2374
-1 -8 7 -0.5096 0.0355
-1 -8 8 5.6682 0.0779
-1 -8 9 1.3137 0.0611
-1 -8 10 -7.2739 0.1036
-1 -8 11 -2.1734 -0.0541
-1 -8 12 7.1323 0.0083
-1 -8 13 2.1525 -0.0353
-1 -8 14 -5.9354 -0.1266
-1 -8 15 -1.2631 0.0360
-1 -8 16 3.8282 0.1351
-1 -8 17 0.1778 0.0353
-1 -7 1 -2.5573 -0.1088
-1 -7 2 23.9576 0.0382
-1 -7 3 3.2824 0.0157
-1 -7 4 -4.2220 0.0216
-1 -7 5 -2.5870 0.0028
-1 -7 6 -6.7818 -0.0107
-1 -7 7 1.5066 0.0230
-1 -7 8 8.7459 0.0062
-1 -7 9 -0.9193 0.0455
-1 -7 10 -7.8901 0.0144
-1 -7 11 0.5331 -0.0803
-1 -7 12 6.9533 -0.0446
-1 -7 13 0.0766 -0.0223
-1 -7 14 -4.6715 -0.0173
-1 -7 15 -0.6438 0.0892
-1 -7 16 1.5369 0.1214
-1 -7 17 0.5806 -0.0293
-1 -7 18 0.1267 -0.0928
-1 -6 1 0.2707 -0.0982
-1 -6 2 -4.8393 0.5029
-1 -6 3 4.0169 0.0399
-1 -6 4 3.8208 -0.3656
-1 -6 5 -6.5362 0.0612
-1 -6 6 0.3141 -0.1558
-1 -6 7 7.8028 -0.0364
-1 -6 8 -4.3923 0.2319
-1 -6 9 -8.6260 -0.0296
-1 -6 10 5.8755 0.0623
-1 -6 11 8.7839 0.0202
-1 -6 12 -4.9240 -0.0812
-1 -6 13 -7.5259 0.0207
-1 -6 14 3.4557 -0.0770
-1 -6 15 4.9676 -0.0394
-1 -6 16 -2.5488 -0.0472
-1 -6 17 -2.0830 0.0671
-1 -6 18 1.7439 0.2823
-1 -6 19 -0.0484 -0.0965
-1 -5 1 9.0342 -0.1339
-1 -5 2 6.6767 -0.0067
-1 -5 3 -12.6619 0.0155
-1 -5 4 -1.1604 0.0472
-1 -5 5 12.0902 0.1613
-1 -5 6 -4.4459 0.0387
-1 -5 7 -9.2251 -0.0781
-1 -5 8 7.9415 -0.0886
-1 -5 9 6.0089 -0.1021
-1 -5 10 -9.1144 -0.0055
-1 -5 11 -2.8983 0.0664
-1 -5 12 8.5544 0.0611
-1 -5 13 -0.4323 0.0535
-1 -5 14 -6.2664 0.0131
-1 -5 15 3.1074 -0.0250
-1 -5 16 2.7723 -0.0218
-1 -5 17 -3.6277 -0.0438
-1 -5 18 -0.2469 -0.1031
-1 -5 19 2.3675 0.0165
-1 -4 1 8.3862 -0.0108
-1 -4 2 -15.7819 -1.6395
-1 -4 3 -13.7157 0.0461
-1 -4 4 16.8019 0.5152
-1 -4 5 14.4219 0.0080
-1 -4 6 -12.2245 0.2749
-1 -4 7 -11.9487 -0.0149
-1 -4 8 6.6443 -0.1483
-1 -4 9 8.4400 -0.0518
-1 -4 10 -2.0592 -0.0686
-1 -4 11 -5.2930 0.0486
-1 -4 12 -1.0368 -0.0388
-1 -4 13 2.8351 0.0342
-1 -4 14 1.6526 0.0642
-1 -4 15 -0.6293 -0.0369
-1 -4 16 0.0060 0.0779
-1 -4 17 -1.4365 -0.0535
-1 -4 18 -1.4779 -0.0807
-1 -4 19 2.2718 0.0778
-1 -4 20 1.0379 -0.0414
-1 -3 1 12.4641 0.0988
-1 -3 2 4.6294 -0.0228
-1 -3 3 -22.7142 -0.0296
-1 -3 4 -12.7033 -0.0301
-1 -3 5 24.6416 -0.0095
-1 -3 6 13.6806 -0.0051
-1 -3 7 -19.4516 -0.0076
-1 -3 8 -9.7594 0.0157
-1 -3 9 10.8321 -0.0536
-1 -3 10 5.6649 -0.0016
-1 -3 11 -2.8128 0.0748
-1 -3 12 -3.1055 0.0076
-1 -3 13 -2.7660 0.0617
-1 -3 14 1.0742 0.0174
-1 -3 15 6.2307 -0.1306
-1 -3 16 0.6295 -0.0531
-1 -3 17 -7.0995 -0.0025
-1 -3 18 -1.0753 -0.0074
-1 -3 19 4.5316 0.0992
-1 -3 20 0.4398 0.0970
-1 -2 1 13.5768 0.0233
-1 -2 2 -16.7280 -0.2662
-1 -2 3 -15.5902 0.0141
-1 -2 4 25.7132 0.3767
-1 -2 5 11.9281 -0.0803
-1 -2 6 -24.4726 0.0584
-1 -2 7 -5.7822 0.0363
-1 -2 8 16.2462 -0.2637
-1 -2 9 1.1710 0.0272
-1 -2 10 -8.0006 0.0106
-1 -2 11 1.3616 0.0088
-1 -2 12 2.4373 0.1280
-1 -2 13 -2.8125 -0.0589
-1 -2 14 1.6297 -0.0206
-1 -2 15 2.3293 0.0269
-1 -2 16 -4.2320 -0.0091
-1 -2 17 0.3305 0.0109
-1 -2 18 4.3559 0.0309
-1 -2 19 -2.3406 0.0133
-1 -2 20 -2.7611 -0.2088
-1 -1 1 -2.3250 0.1484
-1 -1 2 -0.7940 0.0301
-1 -1 3 -2.6553 -0.0873
-1 -1 4 -1.8516 -0.0536
-1 -1 5 5.3518 -0.1475
-1 -1 6 1.8207 -0.0541
-1 -1 7 -5.6099 0.1392
-1 -1 8 0.9066 0.1091
-1 -1 9 4.8784 0.0773
-1 -1 10 -3.4440 0.0133
-1 -1 11 -4.0235 -0.1009
-1 -1 12 4.9774 -0.1050
-1 -1 13 3.7901 -0.0454
-1 -1 14 -7.1678 0.0161
-1 -1 15 -3.7951 0.0579
-1 -1 16 9.5048 0.0753
-1 -1 17 2.2150 0.0223
-1 -1 18 -8.9465 -0.0443
-1 -1 19 0.6811 -0.0052
-1 -1 20 4.9815 0.0285
-1 -1 21 -1.8727 -0.0422
-1 0 1 -8.6245 0.1191
-1 0 2 75.8724 0.8571
-1 0 3 8.1838 -0.0918
-1 0 4 -45.8688 -0.2562
-1 0 5 -4.4367 -0.0100
-1 0 6 11.6465 -0.2095
-1 0 7 1.3325 0.0454
-1 0 8 11.3942 0.0746
-1 0 9 -1.2684 0.0212
-1 0 10 -19.7393 0.0618
-1 0 11 1.3457 -0.0518
-1 0 12 19.3255 0.0709
-1 0 13 0.7353 -0.0129
-1 0 14 -14.8324 -0.0551
-1 0 15 -2.9347 0.0457
-1 0 16 8.1093 -0.1036
-1 0 17 3.1487 0.0179
-1 0 18 -2.3929 0.0025
-1 0 19 -2.0498 -0.0668
-1 0 20 0.3042 0.2384
-1 0 21 0.7718 0.0426
-1 1 1 3.1094 -0.1210
-1 1 2 -0.3803 -0.0733
-1 1 3 0.5001 0.0551
-1 1 4 6.2241 0.0860
-1 1 5 -4.0990 0.0482
-1 1 6 -6.2647 -0.0037
-1 1 7 7.7739 -0.0259
-1 1 8 5.1004 -0.0206
-1 1 9 -8.2918 0.0115
-1 1 10 -5.2803 -0.0097
-1 1 11 3.9423 -0.0339
-1 1 12 4.2361 0.0021
-1 1 13 1.8385 -0.0235
-1 1 14 -1.1423 0.0046
-1 1 15 -4.6358 0.0653
-1 1 16 -0.5958 0.0291
-1 1 17 3.5928 0.0182
-1 1 18 -0.3312 -0.0273
-1 1 19 -0.7788 -0.0636
-1 1 20 1.0581 -0.0125
-1 1 21 -1.1422 -0.0217
-1 2 1 7.4685 0.0633
-1 2 2 8.7613 0.1593
-1 2 3 -4.4295 -0.0069
-1 2 4 -5.6035 -0.3373
-1 2 5 1.8521 0.0004
-1 2 6 -0.8570 0.0155
-1 2 7 -1.5085 -0.0048
-1 2 8 7.3279 0.2263
-1 2 9 1.8393 -0.0037
-1 2 10 -8.8481 -0.0304
-1 2 11 -0.5294 -0.0065
-1 2 12 6.2166 -0.1290
-1 2 13 -1.5638 0.0254
-1 2 14 -4.5366 0.0089
-1 2 15 2.0907 -0.0151
-1 2 16 4.5305 0.0660
-1 2 17 -0.7160 -0.0105
-1 2 18 -3.1799 -0.0226
-1 2 19 -1.1063 0.0386
-1 2 20 0.7462 0.0490
-1 2 21 1.9739 -0.0929
-1 3 1 -0.5143 -0.0823
-1 3 2 -4.1447 0.0349
-1 3 3 -16.0427 0.0733
-1 3 4 12.9582 0.0141
-1 3 5 27.1239 0.1011
-1 3 6 -13.1451 0.0219
-1 3 7 -28.9857 -0.1262
-1 3 8 5.9204 -0.0640
-1 3 9 22.1773 -0.0464
-1 3 10 0.3838 -0.0155
-1 3 11 -12.1605 0.0852
-1 3 12 -1.3679 0.0853
-1 3 13 4.6385 0.0400
-1 3 14 0.8776 -0.0078
-1 3 15 -0.9677 -0.0496
-1 3 16 -1.8041 -0.0779
-1 3 17 -0.6249 -0.0432
-1 3 18 1.4780 0.0338
-1 3 19 1.5377 0.0362
-1 3 20 1.0988 0.0329
-1 3 21 -1.8860 0.0169
-1 3 22 -2.3792 -0.0208
-1 4 1 2.3482 -0.2330
-1 4 2 6.6453 -0.5598
-1 4 3 -14.7133 0.0607
-1 4 4 -22.2494 0.5747
-1 4 5 17.9874 0.0759
-1 4 6 32.2834 -0.1595
-1 4 7 -12.8673 -0.0485
-1 4 8 -31.5672 -0.0343
-1 4 9 5.7407 -0.0513
-1 4 10 21.5274 0.0208
-1 4 11 -1.1467 0.0693
-1 4 12 -10.4507 -0.0381
-1 4 13 -1.2352 0.0018
-1 4 14 3.5789 0.0083
-1 4 15 3.2313 -0.0369
-1 4 16 0.2983 0.0450
-1 4 17 -4.8065 -0.0016
-1 4 18 -2.3880 0.0361
-1 4 19 4.6044 0.0108
-1 4 20 2.0537 -0.1066
-1 4 21 -2.4243 0.0336
-1 4 22 -0.5425 0.0017
-1 5 1 -0.1435 0.0539
-1 5 2 -4.1548 0.1057
-1 5 3 -9.4511 -0.0339
-1 5 4 13.1634 -0.0642
-1 5 5 12.2508 -0.0190
-1 5 6 -21.2327 -0.0309
-1 5 7 -8.5358 -0.0116
-1 5 8 21.7851 0.0266
-1 5 9 3.2723 0.0050
-1 5 10 -12.2782 0.0261
-1 5 11 0.2804 0.0511
-1 5 12 0.9286 -0.0091
-1 5 13 -2.1349 -0.0059
-1 5 14 3.1398 -0.0162
-1 5 15 2.9196 -0.0564
-1 5 16 -1.3695 -0.0137
-1 5 17 -2.8515 -0.0210
-1 5 18 0.1986 0.0109
-1 5 19 2.4520 0.0794
-1 5 20 -0.7158 0.0552
-1 5 21 -2.1906 0.0264
-1 5 22 0.5832 -0.0817
-1 6 1 3.6242 -0.1069
-1 6 2 -2.3501 -0.1798
-1 6 3 -4.3062 0.0762
-1 6 4 2.5819 0.2634
-1 6 5 6.4705 -0.0308
-1 6 6 -2.1410 -0.0437
-1 6 7 -7.6109 0.0221
-1 6 8 0.2036 -0.1608
-1 6 9 5.6440 -0.0264
-1 6 10 -0.1031 0.0535
-1 6 11 -2.2712 0.0160
-1 6 12 3.5926 0.0724
-1 6 13 0.8114 -0.0000
-1 6 14 -7.2797 -0.0152
-1 6 15 -1.6864 -0.0103
-1 6 16 8.2078 -0.0194
-1 6 17 2.3022 0.0135
-1 6 18 -7.0487 -0.0068
-1 6 19 -1.2051 -0.0261
-1 6 20 4.6624 -0.0323
-1 6 21 -0.1041 0.0699
-1 6 22 -1.4787 0.0162
-1 7 1 -2.6537 0.0151
-1 7 2 34.1332 -0.0434
-1 7 3 3.3450 -0.0354
-1 7 4 -11.4991 -0.0388
-1 7 5 -0.4756 -0.0620
-1 7 6 -6.4043 0.0080
-1 7 7 -2.0194 0.0807
-1 7 8 12.1541 0.0588
-1 7 9 1.7406 0.0434
-1 7 10 -10.2791 -0.0016
-1 7 11 -1.3687 -0.0648
-1 7 12 7.3056 -0.0684
-1 7 13 3.1393 -0.0469
-1 7 14 -6.0760 0.0069
-1 7 15 -4.8748 0.0460
-1 7 16 5.7156 0.0670
-1 7 17 4.1649 0.0513
-1 7 18 -3.9548 -0.0249
-1 7 19 -2.2233 -0.0411
-1 7 20 0.8703 -0.0474
-1 7 21 1.1669 -0.0101
-1 7 22 0.8186 0.0634
-1 8 1 -3.6918 0.2139
-1 8 2 1.0864 0.2940
-1 8 3 4.8227 -0.0406
-1 8 4 -0.9562 -0.2580
-1 8 5 -3.9316 -0.0711
-1 8 6 1.3830 0.0017
-1 8 7 1.4531 0.0283
-1 8 8 -1.8575 0.0133
-1 8 9 0.6283 0.0536
-1 8 10 1.9643 0.0600
-1 8 11 0.0961 -0.0604
-1 8 12 -0.6979 0.0006
-1 8 13 -3.2554 0.0072
-1 8 14 -0.9926 -0.0122
-1 8 15 5.2557 0.0227
-1 8 16 0.4935 -0.0473
-1 8 17 -3.8270 -0.0063
-1 8 18 1.7083 -0.0317
-1 8 19 0.9621 0.0124
-1 8 20 -2.2971 0.1165
-1 8 21 0.4573 -0.0629
-1 9 1 2.1355 -0.0366
-1 9 2 14.8872 -0.0616
-1 9 3 -2.9258 0.0683
-1 9 4 -10.7811 0.0621
-1 9 5 1.3501 0.0102
-1 9 6 -0.4653 0.0213
-1 9 7 0.9567 -0.0261
-1 9 8 10.5698 -0.0393
-1 9 9 -2.4053 0.0037
-1 9 10 -13.5195 -0.0041
-1 9 11 2.9140 -0.0167
-1 9 12 10.7156 -0.0002
-1 9 13 -2.5705 -0.0093
-1 9 14 -7.1133 0.0073
-1 9 15 1.5331 0.0477
-1 9 16 5.5523 0.0327
-1 9 17 -0.6961 0.0134
-1 9 18 -5.0211 -0.0265
-1 9 19 0.6581 -0.0627
-1 9 20 3.2115 -0.0350
-1 9 21 -0.7980 -0.0252
-1 10 1 -1.0382 0.0209
-1 10 2 -0.6320 0.2105
-1 10 3 0.0676 -0.0008
-1 10 4 3.7158 -0.2112
-1 10 5 1.3197 0.0090
-1 10 6 -2.5502 -0.0134
-1 10 7 -1.6532 -0.0373
-1 10 8 -0.6573 0.1615
-1 10 9 1.2129 0.0279
-1 10 10 3.2446 -0.0064
-1 10 11 -1.7890 0.0032
-1 10 12 -4.3399 -0.1041
-1 10 13 3.0463 0.0040
-1 10 14 3.5450 -0.0101
-1 10 15 -2.8442 -0.0279
-1 10 16 -1.1230 0.0514
-1 10 17 1.2072 0.0192
-1 10 18 -0.9250 0.0042
-1 10 19 -0.2356 -0.0036
-1 10 20 1.0096 0.1071
-1 10 21 0.4253 0.0023
-1 11 1 -2.5987 -0.0357
-1 11 2 0.6552 0.0736
-1 11 3 -1.3892 0.0211
-1 11 4 -3.0463 0.0244
-1 11 5 7.3831 0.0623
-1 11 6 4.1083 -0.0138
-1 11 7 -12.5027 -0.0537
-1 11 8 -5.6723 -0.0498
-1 11 9 13.6988 -0.0663
-1 11 10 8.3469 -0.0020
-1 11 11 -10.4351 0.0644
-1 11 12 -9.4490 0.0714
-1 11 13 4.7724 0.0704
-1 11 14 6.3922 -0.0099
-1 11 15 0.5806 -0.0712
-1 11 16 -1.1604 -0.0561
-1 11 17 -3.8850 -0.0467
-1 11 18 -1.7808 0.0156
-1 11 19 4.4701 0.0254
-1 11 20 1.2218 -0.0085
-1 11 21 -2.6889 0.0745
-1 12 1 -0.0467 -0.1629
-1 12 2 -2.1806 -0.4768
-1 12 3 -2.3928 0.0104
-1 12 4 3.9848 0.3181
-1 12 5 3.1142 0.0594
-1 12 6 -5.2649 0.0648
-1 12 7 -2.8947 -0.0080
-1 12 8 5.4930 -0.0974
-1 12 9 2.1530 -0.0441
-1 12 10 -4.9355 -0.0537
-1 12 11 -1.0377 0.0360
-1 12 12 3.9376 0.0089
-1 12 13 0.3279 -0.0029
-1 12 14 -2.1086 0.0515
-1 12 15 -0.3495 -0.0179
-1 12 16 -0.3217 0.0369
-1 12 17 0.2549 0.0133
-1 12 18 1.7218 0.0024
-1 12 19 0.3634 -0.0023
-1 12 20 -1.1407 -0.2025
-1 13 1 0.5393 0.0502
-1 13 2 -4.0343 0.0554
-1 13 3 -0.5202 -0.0479
-1 13 4 1.6288 -0.0569
-1 13 5 -1.2510 -0.0188
-1 13 6 3.4693 -0.0113
-1 13 7 2.8334 0.0155
-1 13 8 -5.4709 0.0217
-1 13 9 -2.3077 0.0126
-1 13 10 1.8091 0.0126
-1 13 11 0.4944 0.0137
-1 13 12 3.3080 0.0120
-1 13 13 0.3217 -0.0064
-1 13 14 -4.8916 -0.0339
-1 13 15 0.4495 -0.0369
-1 13 16 3.3032 -0.0210
-1 13 17 -1.4692 -0.0210
-1 13 18 -1.6382 0.0365
-1 13 19 1.6403 0.1109
-1 13 20 0.7364 0.0396
-1 14 1 -1.5918 0.0355
-1 14 2 14.9756 -0.1098
-1 14 3 1.9587 -0.0284
-1 14 4 -14.2904 0.1447
-1 14 5 -0.6446 -0.0072
-1 14 6 10.6481 0.0266
-1 14 7 -0.5449 0.0497
-1 14 8 -5.2167 -0.1579
-1 14 9 0.4229 -0.0315
-1 14 10 -0.4919 0.0011
-1 14 11 0.6453 -0.0252
-1 14 12 4.8736 0.1284
-1 14 13 -1.6723 0.0255
-1 14 14 -6.7879 0.0127
-1 14 15 1.9828 0.0156
-1 14 16 5.8772 -0.0739
-1 14 17 -1.5647 -0.0024
-1 14 18 -3.0298 -0.1331
-1 14 19 0.8974 -0.0414
-1 15 1 -3.9361 0.1015
-1 15 2 -0.2654 -0.1075
-1 15 3 4.6785 -0.0418
-1 15 4 0.4330 -0.0125
-1 15 5 -3.7066 -0.0666
-1 15 6 -0.5221 0.0289
-1 15 7 1.7140 0.0696
-1 15 8 0.4184 0.0215
-1 15 9 0.6476 0.0452
-1 15 10 -0.9982 0.0029
-1 15 11 -2.5154 -0.0654
-1 15 12 2.6305 -0.0489
-1 15 13 2.8429 -0.0508
-1 15 14 -3.5227 0.0058
-1 15 15 -1.6796 0.0607
-1 15 16 2.0892 0.0226
-1 15 17 0.4623 0.0709
-1 15 18 0.0822 0.0667
-1 15 19 -0.1405 -0.0909
-1 16 1 1.9839 0.1561
-1 16 2 4.8474 0.6215
-1 16 3 -2.0453 0.0072
-1 16 4 -4.9442 -0.3377
-1 16 5 1.5443 -0.0625
-1 16 6 3.2326 -0.1282
-1 16 7 -0.5657 -0.0070
-1 16 8 -0.2925 0.1656
-1 16 9 -0.3736 0.0435
-1 16 10 -2.3055 0.0771
-1 16 11 0.5990 -0.0089
-1 16 12 3.2804 -0.0812
-1 16 13 -0.0248 -0.0126
-1 16 14 -2.8228 -0.0903
-1 16 15 -0.6136 0.0020
-1 16 16 2.0427 0.0639
-1 16 17 0.6437 -0.0007
-1 16 18 -1.4402 0.1001
-1 17 1 -2.0174 -0.0319
-1 17 2 -0.4477 -0.0524
-1 17 3 1.0407 0.0096
-1 17 4 1.1889 0.0501
-1 17 5 0.4552 0.0561
-1 17 6 -0.6164 0.0180
-1 17 7 -1.5592 -0.0229
-1 17 8 -0.6314 -0.0359
-1 17 9 2.2208 -0.0474
-1 17 10 1.1425 -0.0020
-1 17 11 -2.9557 0.0170
-1 17 12 -0.2500 0.0026
-1 17 13 3.5323 0.0274
-1 17 14 -1.2376 0.0250
-1 17 15 -3.0609 0.0230
-1 17 16 1.5830 -0.0230
-1 17 17 1.6139 -0.0541
-1 18 1 -1.7763 0.0536
-1 18 2 -2.5328 0.0064
-1 18 3 -0.4397 -0.0459
-1 18 4 -0.4997 -0.0778
-1 18 5 1.7772 0.0279
-1 18 6 3.0657 -0.0042
-1 18 7 -2.1288 -0.0085
-1 18 8 -4.5874 0.1089
-1 18 9 1.9765 -0.0145
-1 18 10 5.0622 -0.0155
-1 18 11 -1.5658 0.0109
-1 18 12 -4.4912 -0.1516
-1 18 13 1.0014 0.0468
-1 18 14 3.0200 0.1631
-1 18 15 -0.4537 -0.0996
-1 19 1 -2.8733 -0.0013
-1 19 2 -0.1302 0.1402
-1 19 3 1.6696 0.0062
-1 19 4 0.8402 0.0279
-1 19 5 -0.3302 0.0124
-1 19 6 -1.5717 -0.0577
-1 19 7 -0.6562 -0.0334
-1 19 8 2.1317 -0.0301
-1 19 9 1.3346 -0.0138
-1 19 10 -2.4641 0.0455
-1 19 11 -1.5690 0.0526
-1 19 12 2.4102 0.0085
-1 19 13 1.1475 0.0060
-1 19 14 -1.6760 -0.0041
-1 20 1 -1.2181 -0.1191
-1 20 2 -1.0397 -0.5931
-1 20 3 0.6774 -0.0114
-1 20 4 0.2342 0.2957
-1 20 5 0.6619 0.0500
-1 20 6 0.8064 0.0903
-1 20 7 -1.7556 -0.0074
-1 20 8 -0.9590 -0.1178
-1 20 9 1.8080 -0.0280
-1 20 10 0.2877 -0.0165
-1 20 11 -1.0192 0.0377
-1 20 12 0.1666 -0.0513
-1 21 2 2.6544 -0.0020
-1 21 3 0.5783 -0.1226
-1 21 4 -3.7011 -0.0783
-1 21 5 -0.4738 0.0552
-1 21 6 2.4848 0.0787
-1 21 7 0.1631 0.0482
-1 21 8 -0.0656 -0.0342
0 -20 1 -0.2786 0.2098
0 -20 2 0.4839 0.6291
0 -19 1 -1.6628 0.0712
0 -19 2 -0.7005 0.0223
0 -19 3 0.8603 -0.2905
0 -19 4 0.9135 0.0705
0 -19 5 -0.3062 0.4053
0 -18 1 -3.6246 -0.0848
0 -18 2 4.5165 0.3701
0 -18 3 3.9083 0.0066
0 -18 4 -3.1923 -0.3759
0 -18 5 -2.6954 0.0297
0 -18 6 1.3309 0.2267
0 -18 7 0.9262 -0.0408
0 -17 1 -1.3614 -0.0774
0 -17 2 0.0643 0.0068
0 -17 3 0.5632 0.0389
0 -17 4 1.9157 0.0394
0 -17 5 0.4913 0.0863
0 -17 6 -3.5119 0.0206
0 -17 7 -0.7321 -0.1321
0 -17 8 3.0005 -0.1024
0 -16 1 -0.0967 -0.2225
0 -16 2 -0.2176 -0.4865
0 -16 3 0.3164 0.0274
0 -16 4 -2.1545 0.2320
0 -16 5 -0.7022 0.1358
0 -16 6 3.8144 0.0828
0 -16 7 1.4013 -0.0361
0 -16 8 -3.4137 -0.1169
0 -16 9 -1.5663 -0.1220
0 -16 10 1.3313 -0.0717
0 -15 1 -3.6176 -0.0075
0 -15 2 1.1185 -0.0649
0 -15 3 1.3577 -0.0648
0 -15 4 -1.2514 -0.0233
0 -15 5 -0.2102 0.0980
0 -15 6 0.9266 0.0396
0 -15 7 0.0879 -0.0248
0 -15 8 -0.3691 -0.0109
0 -15 9 -0.1945 -0.0762
0 -15 10 0.1987 -0.0220
0 -15 11 0.1737 0.0664
0 -14 1 1.8531 0.0968
0 -14 2 -6.1109 -0.4465
0 -14 3 -3.2438 0.0063
0 -14 4 -0.8693 0.2820
0 -14 5 3.1998 -0.0319
0 -14 6 5.8779 0.0304
0 -14 7 -2.1961 0.0041
0 -14 8 -7.7419 -0.1301
0 -14 9 0.9700 -0.0305
0 -14 10 6.6598 0.1037
0 -14 11 -0.0446 0.0745
0 -14 12 -3.8256 -0.1620
0 -13 1 -0.6138 0.0750
0 -13 2 0.1234 0.0312
0 -13 3 -0.6113 -0.0354
0 -13 4 0.9710 -0.0572
0 -13 5 1.7111 -0.0752
0 -13 6 -1.0935 -0.0097
0 -13 7 -1.7184 0.0803
0 -13 8 1.4763 0.0509
0 -13 9 1.2824 -0.0065
0 -13 10 -2.0251 -0.0028
0 -13 11 -1.3609 -0.0350
0 -13 12 1.7423 -0.0066
0 -13 13 1.4550 0.0302
0 -12 1 -4.1172 0.1867
0 -12 2 -1.6431 0.7157
0 -12 3 4.9521 -0.0505
0 -12 4 1.9141 -0.2628
0 -12 5 -3.9052 -0.0958
0 -12 6 -0.5728 -0.0824
0 -12 7 2.2445 0.0544
0 -12 8 -1.5735 0.0812
0 -12 9 -1.1284 0.0647
0 -12 10 3.0853 -0.0269
0 -12 11 0.4429 -0.0635
0 -12 12 -3.1695 -0.0140
0 -12 13 0.2163 -0.0082
0 -12 14 2.1702 0.1596
0 -11 1 -10.9346 -0.0463
0 -11 2 7.4477 0.0356
0 -11 3 13.3262 0.0383
0 -11 4 -8.6438 0.0166
0 -11 5 -12.7135 -0.0393
0 -11 6 6.3846 -0.0049
0 -11 7 9.5248 0.0043
0 -11 8 -2.6310 0.0009
0 -11 9 -5.3628 0.0689
0 -11 10 0.0730 0.0167
0 -11 11 1.9232 -0.0701
0 -11 12 0.3395 -0.0460
0 -11 13 0.3272 0.0223
0 -11 14 0.1614 0.0075
0 -11 15 -1.4278 -0.0581
0 -10 1 -2.1018 -0.0952
0 -10 2 -7.5303 0.5660
0 -10 3 3.3319 -0.0051
0 -10 4 9.9948 -0.3191
0 -10 5 -4.0185 0.0699
0 -10 6 -9.5741 -0.1748
0 -10 7 3.1902 -0.0429
0 -10 8 6.7800 0.2526
0 -10 9 -1.2787 -0.0010
0 -10 10 -2.7515 0.0415
0 -10 11 -0.0726 0.0095
0 -10 12 -0.4677 -0.1517
0 -10 13 0.1524 0.0005
0 -10 14 1.4418 -0.0195
0 -10 15 0.1827 -0.0220
0 -10 16 -0.8711 0.1692
0 -9 1 -2.7499 -0.1479
0 -9 2 0.7678 -0.0637
0 -9 3 2.3201 0.0395
0 -9 4 -2.4009 0.0799
0 -9 5 -0.1414 0.1503
0 -9 6 4.4273 0.0553
0 -9 7 -1.3457 -0.0923
0 -9 8 -7.2069 -0.1151
0 -9 9 1.5749 -0.0759
0 -9 10 6.9476 -0.0331
0 -9 11 -1.5342 0.0448
0 -9 12 -2.6523 0.1229
0 -9 13 1.4658 0.0962
0 -9 14 -1.4010 0.0216
0 -9 15 -1.0034 -0.0998
0 -9 16 1.8278 -0.1615
0 -9 17 0.3131 -0.0027
0 -8 1 -4.7394 -0.1573
0 -8 2 -3.8344 -0.8983
0 -8 3 1.2882 0.0419
0 -8 4 1.9223 0.2512
0 -8 5 1.2469 0.0890
0 -8 6 2.2653 0.1742
0 -8 7 -1.6347 -0.0508
0 -8 8 -5.8680 -0.0505
0 -8 9 0.3978 -0.0551
0 -8 10 7.6316 -0.0947
0 -8 11 0.8862 0.0415
0 -8 12 -8.2388 -0.0044
0 -8 13 -1.0583 0.0437
0 -8 14 7.7274 0.1043
0 -8 15 0.3208 -0.0374
0 -8 16 -5.3375 -0.0898
0 -8 17 0.3716 -0.0400
0 -8 18 1.8081 0.0478
0 -7 1 1.8040 0.0745
0 -7 2 -32.5692 0.0057
0 -7 3 -2.8221 -0.0046
0 -7 4 8.8886 -0.0432
0 -7 5 2.1653 -0.0017
0 -7 6 5.8543 0.0024
0 -7 7 -1.4046 -0.0421
0 -7 8 -9.1552 -0.0058
0 -7 9 1.1149 -0.0091
0 -7 10 8.3014 0.0214
0 -7 11 -0.4405 0.0611
0 -7 12 -7.3406 0.0125
0 -7 13 -0.8253 0.0135
0 -7 14 5.2164 -0.0146
0 -7 15 1.6750 -0.0876
0 -7 16 -2.2003 -0.0271
0 -7 17 -1.2986 0.0466
0 -7 18 0.4445 -0.0058
0 -6 1 1.6851 0.0686
0 -6 2 3.3472 -0.4497
0 -6 3 -3.1169 0.0074
0 -6 4 -1.0163 0.3433
0 -6 5 2.7381 -0.0620
0 -6 6 -3.2239 0.0959
0 -6 7 -2.6098 0.0386
0 -6 8 6.3664 -0.1939
0 -6 9 4.1667 -0.0093
0 -6 10 -7.4005 -0.0313
0 -6 11 -5.8820 0.0103
0 -6 12 6.6862 0.0480
0 -6 13 5.3654 -0.0065
0 -6 14 -4.8947 0.0776
0 -6 15 -2.6506 -0.0042
0 -6 16 2.8865 0.0458
0 -6 17 -0.1546 -0.0079
0 -6 18 -1.2267 -0.2670
0 -6 19 1.4178 0.0280
0 -5 1 -10.1052 0.1031
0 -5 2 -8.4967 0.0388
0 -5 3 14.5127 -0.0346
0 -5 4 4.5827 -0.0553
0 -5 5 -14.0079 -0.1353
0 -5 6 1.7721 -0.0320
0 -5 7 11.1300 0.1043
0 -5 8 -6.5337 0.0854
0 -5 9 -7.4784 0.0606
0 -5 10 8.3771 0.0066
0 -5 11 3.1017 -0.0718
0 -5 12 -8.3162 -0.0681
0 -5 13 1.5419 -0.0237
0 -5 14 6.5710 -0.0102
0 -5 15 -4.5226 0.0295
0 -5 16 -3.3235 0.0387
0 -5 17 4.4912 -0.0003
0 -5 18 0.6591 0.0736
0 -5 19 -2.7081 0.0363
0 -4 1 -12.8766 0.1647
0 -4 2 20.0903 1.2356
0 -4 3 20.8596 -0.0514
0 -4 4 -21.2058 -0.4239
0 -4 5 -20.5841 -0.0783
0 -4 6 15.3035 -0.2155
0 -4 7 15.2409 0.0462
0 -4 8 -8.1111 0.1240
0 -4 9 -9.2815 0.0652
0 -4 10 2.8949 0.0513
0 -4 11 5.0064 -0.0599
0 -4 12 0.4291 0.0554
0 -4 13 -2.1339 -0.0337
0 -4 14 -1.5558 -0.0964
0 -4 15 -0.4540 0.0422
0 -4 16 0.2630 -0.0129
0 -4 17 2.6601 0.0284
0 -4 18 1.1858 -0.0023
0 -4 19 -3.0517 -0.0283
0 -4 20 -0.6650 0.1254
0 -3 1 -16.0639 -0.0764
0 -3 2 -11.8291 -0.0490
0 -3 3 27.2010 0.0401
0 -3 4 18.1774 0.0618
0 -3 5 -28.1566 -0.0031
0 -3 6 -16.9340 0.0129
0 -3 7 21.3732 0.0195
0 -3 8 11.5630 -0.0246
0 -3 9 -12.5079 0.0334
0 -3 10 -6.9388 -0.0069
0 -3 11 5.3644 -0.0732
0 -3 12 3.9185 -0.0092
0 -3 13 -0.0237 -0.0323
0 -3 14 -1.0320 0.0081
0 -3 15 -4.1746 0.1083
0 -3 16 -1.2679 0.0461
0 -3 17 5.7162 -0.0040
0 -3 18 1.6493 -0.0438
0 -3 19 -3.4766 -0.0918
0 -3 20 -0.7963 -0.0126
0 -2 1 -2.2038 -0.0706
0 -2 2 7.9220 0.1558
0 -2 3 3.1424 0.0183
0 -2 4 -18.6454 -0.3276
0 -2 5 -2.0468 0.0487
0 -2 6 21.7418 0.0117
0 -2 7 0.9344 -0.0359
0 -2 8 -16.4269 0.2096
0 -2 9 -0.7293 0.0014
0 -2 10 8.8488 -0.0424
0 -2 11 0.1475 -0.0115
0 -2 12 -3.4380 -0.0890
0 -2 13 0.8803 0.0165
0 -2 14 -0.4905 0.0286
0 -2 15 -0.2872 0.0140
0 -2 16 3.6050 -0.0107
0 -2 17 -1.9709 -0.0134
0 -2 18 -4.5666 -0.0226
0 -2 19 2.9057 -0.0371
0 -2 20 3.2676 0.1941
0 -2 21 -1.3601 0.0572
0 -1 1 6.2990 -0.0864
0 -1 2 -5.3646 -0.0167
0 -1 3 -4.5346 0.0971
0 -1 4 5.5527 0.0602
0 -1 5 1.1030 0.1017
0 -1 6 -1.3275 0.0181
0 -1 7 2.1595 -0.1391
0 -1 8 -4.5292 -0.0918
0 -1 9 -3.8234 -0.0451
0 -1 10 7.9456 0.0065
0 -1 11 4.1392 0.0970
0 -1 12 -8.6211 0.0882
0 -1 13 -4.1700 0.0321
0 -1 14 9.6677 -0.0288
0 -1 15 3.6341 -0.0695
0 -1 16 -11.4204 -0.0611
0 -1 17 -1.5032 -0.0020
0 -1 18 10.3953 0.0620
0 -1 19 -1.1276 0.0136
0 -1 20 -5.6722 -0.0680
0 -1 21 1.7828 0.0111
0 0 1 0.0630 -0.1264
0 0 2 -76.4438 -0.3121
0 0 3 0.9889 0.0398
0 0 4 46.4401 0.0950
0 0 5 -2.9119 0.0468
0 0 6 -12.0240 0.1693
0 0 7 2.7079 -0.0406
0 0 8 -12.0064 -0.0559
0 0 9 -0.2475 -0.0328
0 0 10 20.9429 -0.0412
0 0 11 -1.0173 0.0529
0 0 12 -20.1548 -0.0823
0 0 13 -0.5986 0.0039
0 0 14 15.2632 0.0655
0 0 15 2.9485 -0.0302
0 0 16 -8.5685 0.0908
0 0 17 -3.5818 -0.0111
0 0 18 2.7254 -0.0111
0 0 19 2.2775 0.0291
0 0 20 -0.1890 -0.2125
0 0 21 -0.2681 0.0039
0 1 0 1.8253 0.0127
0 1 1 -5.5738 0.0738
0 1 2 1.5607 0.0435
0 1 3 2.9038 -0.0739
0 1 4 -1.9258 -0.0533
0 1 5 0.3237 -0.0215
0 1 6 0.0990 -0.0066
0 1 7 -2.4454 0.0211
0 1 8 0.5407 0.0159
0 1 9 2.0747 -0.0029
0 1 10 0.5597 0.0154
0 1 11 0.7710 0.0230
0 1 12 -0.4345 -0.0030
0 1 13 -4.0073 0.0131
0 1 14 -1.4001 -0.0062
0 1 15 4.9670 -0.0507
0 1 16 1.6270 -0.0301
0 1 17 -2.9555 -0.0084
0 1 18 0.5636 0.0295
0 1 19 -0.0034 0.0437
0 1 20 -1.8223 0.0151
0 1 21 1.2642 0.0267
0 2 0 3.4012 -0.1621
0 2 1 -0.5254 -0.0223
0 2 2 -9.7942 0.0058
0 2 3 2.9358 -0.0367
0 2 4 9.3530 0.2658
0 2 5 -3.8956 0.0082
0 2 6 -2.6541 -0.0932
0 2 7 3.8412 0.0424
0 2 8 -5.5706 -0.1657
0 2 9 -3.1372 -0.0311
0 2 10 8.9680 0.0623
0 2 11 1.3848 -0.0018
0 2 12 -7.1332 0.0971
0 2 13 1.3357 0.0039
0 2 14 5.0378 -0.0227
0 2 15 -3.3906 0.0014
0 2 16 -4.5498 -0.0627
0 2 17 2.9011 0.0044
0 2 18 3.3322 0.0444
0 2 19 -0.3177 -0.0124
0 2 20 -1.0662 -0.0460
0 2 21 -1.6259 0.0326
0 2 22 -0.0924 0.0066
0 3 0 0.3713 0.0455
0 3 1 -1.4270 0.0221
0 3 2 9.9806 -0.0388
0 3 3 17.8307 -0.0801
0 3 4 -13.8432 -0.0412
0 3 5 -27.6717 -0.0449
0 3 6 9.9934 0.0112
0 3 7 29.5584 0.1069
0 3 8 -2.9642 0.0677
0 3 9 -24.5598 0.0209
0 3 10 -0.7093 -0.0182
0 3 11 15.4571 -0.0781
0 3 12 -0.1028 -0.0700
0 3 13 -6.5725 -0.0203
0 3 14 1.0823 0.0262
0 3 15 1.1222 0.0494
0 3 16 -0.5036 0.0579
0 3 17 1.1974 0.0167
0 3 18 1.1032 -0.0301
0 3 19 -2.3573 -0.0163
0 3 20 -3.2212 -0.0451
0 3 21 2.7979 -0.0213
0 3 22 3.4773 0.0666
0 4 0 -10.0042 1.0444
0 4 1 -1.7669 0.1173
0 4 2 -5.6630 -0.0454
0 4 3 16.9833 0.0036
0 4 4 21.6269 -0.5179
0 4 5 -25.9503 -0.0570
0 4 6 -31.9620 0.3236
0 4 7 25.2850 0.0250
0 4 8 31.8030 -0.0334
0 4 9 -17.2831 0.0301
0 4 10 -22.4978 -0.0429
0 4 11 7.9260 -0.0434
0 4 12 11.3839 0.0497
0 4 13 -1.3954 -0.0006
0 4 14 -3.8222 -0.0118
0 4 15 -2.5128 0.0347
0 4 16 -0.2795 -0.0360
0 4 17 4.9273 -0.0040
0 4 18 2.0933 -0.0151
0 4 19 -4.9919 -0.0290
0 4 20 -1.8544 0.0489
0 4 21 2.4410 0.0041
0 4 22 0.7572 0.0510
0 5 0 7.1869 0.0182
0 5 1 1.1978 0.0023
0 5 2 -0.5538 -0.0571
0 5 3 6.5365 0.0369
0 5 4 -10.0065 0.0457
0 5 5 -7.2577 -0.0008
0 5 6 20.0865 0.0197
0 5 7 2.2926 0.0177
0 5 8 -22.5168 -0.0212
0 5 9 1.8411 -0.0197
0 5 10 14.9290 -0.0139
0 5 11 -2.2164 -0.0292
0 5 12 -4.3265 -0.0078
0 5 13 1.2643 0.0056
0 5 14 -1.0927 0.0301
0 5 15 -0.8151 0.0451
0 5 16 1.0802 0.0071
0 5 17 0.1818 0.0111
0 5 18 -0.0595 -0.0236
0 5 19 0.4494 -0.0536
0 5 20 -0.1913 -0.0122
0 5 21 0.0565 -0.0366
0 5 22 0.2185 0.0163
0 6 0 -1.6731 -0.1409
0 6 1 1.1644 0.0405
0 6 2 -2.2285 0.0286
0 6 3 -2.7704 0.0490
0 6 4 5.1635 -0.1693
0 6 5 1.1237 -0.0440
0 6 6 -6.1310 0.1039
0 6 7 2.4348 -0.0415
0 6 8 5.0056 0.0999
0 6 9 -4.2312 0.0563
0 6 10 -1.0094 -0.0804
0 6 11 2.9529 0.0063
0 6 12 -4.7225 -0.0425
0 6 13 -1.3887 -0.0266
0 6 14 8.7831 0.0296
0 6 15 1.6858 -0.0089
0 6 16 -9.5385 0.0154
0 6 17 -1.9842 0.0224
0 6 18 7.9920 -0.0136
0 6 19 0.4093 -0.0005
0 6 20 -4.9623 0.0270
0 6 21 1.2513 -0.0241
0 6 22 1.3461 0.0262
0 7 0 49.1498 -0.0972
0 7 1 -0.0995 0.0318
0 7 2 -45.2020 0.0805
0 7 3 0.8525 0.0575
0 7 4 25.0619 0.0309
0 7 5 -3.5270 -0.0035
0 7 6 -4.3272 -0.0340
0 7 7 3.5285 -0.0694
0 7 8 -7.2948 -0.0415
0 7 9 -0.1001 -0.0015
0 7 10 11.3183 0.0192
0 7 11 -1.5779 0.0570
0 7 12 -12.6742 0.0483
0 7 13 -1.1160 0.0058
0 7 14 12.8455 -0.0176
0 7 15 4.2318 -0.0240
0 7 16 -10.5166 -0.0441
0 7 17 -4.2621 -0.0259
0 7 18 5.6414 0.0234
0 7 19 2.7755 0.0094
0 7 20 -1.0681 0.0331
0 7 21 -1.9240 0.0112
0 7 22 -0.4915 -0.0649
0 8 0 2.7289 -0.8651
0 8 1 7.0323 -0.0901
0 8 2 -0.9637 0.1897
0 8 3 -7.0323 -0.0410
0 8 4 0.7075 0.2331
0 8 5 4.8710 0.0559
0 8 6 -1.8279 -0.1479
0 8 7 -1.1178 0.0145
0 8 8 2.9021 0.0271
0 8 9 -2.5735 -0.0481
0 8 10 -2.5049 -0.0268
0 8 11 3.2687 0.0255
0 8 12 0.4991 0.0032
0 8 13 -0.3049 0.0106
0 8 14 0.9511 -0.0230
0 8 15 -2.5241 -0.0267
0 8 16 0.1637 0.0877
0 8 17 1.8315 0.0036
0 8 18 -2.2070 -0.0307
0 8 19 0.5657 0.0264
0 8 20 2.1526 -0.0397
0 8 21 -1.2212 -0.0112
0 8 22 -0.4330 -0.0616
0 9 0 3.8508 0.0026
0 9 1 0.5136 -0.0115
0 9 2 -10.1292 0.0236
0 9 3 2.3938 -0.0896
0 9 4 11.4781 -0.0430
0 9 5 -3.8023 0.0238
0 9 6 -4.9789 -0.0059
0 9 7 3.1408 0.0224
0 9 8 -3.9040 0.0182
0 9 9 -0.8440 -0.0041
0 9 10 8.1725 0.0112
0 9 11 -1.6635 0.0150
0 9 12 -7.3406 -0.0006
0 9 13 2.5265 -0.0105
0 9 14 5.8336 -0.0078
0 9 15 -1.8021 -0.0243
0 9 16 -5.9165 -0.0253
0 9 17 1.4465 -0.0018
0 9 18 5.6006 0.0125
0 9 19 -2.0271 0.0206
0 9 20 -3.0265 0.0446
0 9 21 1.9880 0.0701
0 10 0 2.4689 0.3393
0 10 1 0.6990 -0.0946
0 10 2 2.7666 -0.1338
0 10 3 1.4377 0.0044
0 10 4 -4.6350 0.1240
0 10 5 -3.7023 0.0299
0 10 6 2.2067 -0.0185
0 10 7 4.4730 0.0163
0 10 8 1.8025 -0.1160
0 10 9 -4.1152 -0.0279
0 10 10 -4.3437 0.0271
0 10 11 4.6261 -0.0131
0 10 12 4.4931 0.0856
0 10 13 -5.6264 0.0170
0 10 14 -2.7788 -0.0111
0 10 15 4.6058 0.0129
0 10 16 0.4139 -0.0444
0 10 17 -1.6126 -0.0099
0 10 18 1.0310 0.0201
0 10 19 -0.5157 -0.0040
0 10 20 -1.0011 -0.1249
0 10 21 0.6837 -0.0068
0 11 0 -3.2850 0.1259
0 11 1 5.7248 -0.0131
0 11 2 -1.6161 -0.0960
0 11 3 1.6184 -0.0315
0 11 4 5.2460 -0.0209
0 11 5 -9.1101 -0.0085
0 11 6 -7.1707 0.0271
0 11 7 13.9052 0.0410
0 11 8 8.4292 0.0412
0 11 9 -14.3212 0.0327
0 11 10 -9.6744 -0.0024
0 11 11 11.1907 -0.0554
0 11 12 9.4064 -0.0711
0 11 13 -6.8367 -0.0455
0 11 14 -5.7303 0.0195
0 11 15 2.7980 0.0604
0 11 16 0.0970 0.0571
0 11 17 0.6891 0.0436
0 11 18 3.3299 -0.0388
0 11 19 -3.0516 -0.0406
0 11 20 -2.7751 0.0380
0 11 21 3.1165 -0.0504
0 12 0 0.1194 0.6099
0 12 1 2.0536 0.1237
0 12 2 1.8958 -0.0285
0 12 3 -0.7753 0.0231
0 12 4 -3.8236 -0.2371
0 12 5 0.9754 -0.0557
0 12 6 5.1148 0.0369
0 12 7 -1.5768 -0.0053
0 12 8 -5.4877 0.0740
0 12 9 1.7986 0.0344
0 12 10 5.1672 0.0140
0 12 11 -1.6582 -0.0186
0 12 12 -4.1304 0.0051
0 12 13 0.8966 0.0041
0 12 14 1.9366 -0.0633
0 12 15 0.4576 0.0050
0 12 16 0.8613 0.0131
0 12 17 -1.2363 -0.0066
0 12 18 -2.4318 -0.0757
0 12 19 0.6840 -0.0023
0 12 20 1.8351 0.2837
0 13 0 -2.3680 -0.0090
0 13 1 0.9684 -0.0274
0 13 2 3.4430 -0.0271
0 13 3 -0.9240 0.0838
0 13 4 -1.0479 0.0451
0 13 5 1.1407 -0.0169
0 13 6 -3.2620 0.0061
0 13 7 -1.0033 -0.0211
0 13 8 4.8209 -0.0217
0 13 9 -0.1212 -0.0017
0 13 10 -1.6853 -0.0101
0 13 11 1.2937 -0.0092
0 13 12 -2.5641 -0.0030
0 13 13 -1.2724 0.0107
0 13 14 3.9114 0.0225
0 13 15 0.3799 0.0298
0 13 16 -2.9591 0.0187
0 13 17 0.3496 0.0066
0 13 18 2.2462 -0.0270
0 13 19 -0.7021 -0.0986
0 13 20 -1.8557 -0.0395
0 14 0 12.4796 -0.2760
0 14 1 0.1258 0.1316
0 14 2 -15.6838 0.0981
0 14 3 -1.0072 -0.0448
0 14 4 14.8163 -0.0768
0 14 5 0.3522 -0.0211
0 14 6 -10.7056 -0.0073
0 14 7 0.6159 -0.0100
0 14 8 4.9887 0.1144
0 14 9 -0.7814 0.0341
0 14 10 0.7021 -0.0129
0 14 11 0.0601 0.0010
0 14 12 -5.0542 -0.1013
0 14 13 1.0958 -0.0111
0 14 14 7.0117 -0.0180
0 14 15 -1.9469 -0.0216
0 14 16 -6.0769 0.0803
0 14 17 1.7909 0.0202
0 14 18 3.1669 0.1299
0 14 19 -0.8233 0.0058
0 15 0 -0.8036 -0.1498
0 15 1 5.6645 -0.0538
0 15 2 0.3814 0.1081
0 15 3 -6.1181 0.0424
0 15 4 0.2643 0.0094
0 15 5 5.0316 0.0294
0 15 6 -1.0901 -0.0297
0 15 7 -3.1671 -0.0555
0 15 8 1.6606 -0.0338
0 15 9 0.7446 -0.0297
0 15 10 -1.1606 0.0259
0 15 11 1.9203 0.0704
0 15 12 -0.4557 0.0283
0 15 13 -3.6381 0.0270
0 15 14 1.5898 -0.0082
0 15 15 3.6244 -0.0710
0 15 16 -1.0300 -0.0101
0 15 17 -2.5902 -0.0276
0 15 18 0.0357 -0.0764
0 15 19 1.4999 0.0651
0 16 0 2.2747 -0.2829
0 16 1 -0.3923 -0.1685
0 16 2 -3.7380 -0.1639
0 16 3 0.8202 -0.0164
0 16 4 4.1435 0.2462
0 16 5 -0.6448 0.0624
0 16 6 -2.9643 0.0410
0 16 7 -0.0741 0.0183
0 16 8 0.6333 -0.1304
0 16 9 0.7280 -0.0457
0 16 10 1.5682 -0.0650
0 16 11 -0.6835 0.0010
0 16 12 -2.8472 0.1075
0 16 13 -0.0287 0.0152
0 16 14 3.3722 0.0320
0 16 15 0.6009 0.0113
0 16 16 -3.2872 0.0010
0 16 17 -0.4614 -0.0304
0 16 18 2.3078 -0.1866
0 17 0 -1.3438 0.0459
0 17 1 1.1022 -0.0054
0 17 2 2.1963 -0.0015
0 17 3 0.0048 -0.0243
0 17 4 -2.3690 -0.0306
0 17 5 -1.3041 -0.0182
0 17 6 1.1786 -0.0023
0 17 7 2.4385 0.0017
0 17 8 0.6825 0.0139
0 17 9 -3.4695 0.0520
0 17 10 -1.4132 0.0173
0 17 11 4.3848 -0.0087
0 17 12 0.2275 -0.0084
0 17 13 -4.5992 -0.0561
0 17 14 1.5838 -0.0358
0 17 15 3.5006 0.0062
0 17 16 -1.9198 0.0434
0 17 17 -1.6549 0.0551
0 18 0 -4.2182 0.1806
0 18 1 1.8641 -0.1181
0 18 2 2.0278 -0.0255
0 18 3 0.2746 0.0549
0 18 4 1.1026 0.0077
0 18 5 -1.5923 0.0138
0 18 6 -3.6250 0.0241
0 18 7 1.9985 -0.0115
0 18 8 4.7490 -0.0873
0 18 9 -2.1210 -0.0076
0 18 10 -4.8443 0.0071
0 18 11 2.1270 -0.0045
0 18 12 4.3973 0.1632
0 18 13 -1.7359 0.0048
0 18 14 -3.2804 -0.1963
0 18 15 0.9394 0.0158
0 18 16 1.5118 0.1149
0 19 0 0.1052 0.1241
0 19 1 1.9275 -0.0506
0 19 2 0.1931 -0.0755
0 19 3 -1.4850 0.0228
0 19 4 -0.6051 -0.0400
0 19 5 0.9600 0.0167
0 19 6 1.4066 0.0380
0 19 7 -0.6640 -0.0050
0 19 8 -2.0260 0.0404
0 19 9 0.3710 0.0189
0 19 10 2.0950 -0.0295
0 19 11 -0.0830 -0.0388
0 19 12 -1.7975 -0.0457
0 19 13 0.0319 -0.0195
0 19 14 1.2192 0.0509
0 20 0 -1.1024 0.1833
0 20 1 0.9072 0.1428
0 20 2 1.1922 0.2471
0 20 3 -1.0801 0.0111
0 20 4 -0.4221 -0.2350
0 20 5 0.4335 -0.0598
0 20 6 -0.5536 -0.0117
0 20 7 0.3741 0.0028
0 20 8 0.7747 0.0685
0 20 9 -0.5620 0.0277
0 20 10 -0.2401 0.0021
0 20 11 0.2006 -0.0030
0 20 12 -0.1752 0.0951
0 21 2 -2.5575 -0.0540
0 21 3 0.3139 0.0951
0 21 4 4.0041 0.0641
0 21 5 -0.1150 -0.0298
0 21 6 -3.0228 0.0002
0 21 7 -0.1040 -0.0843
0 21 8 0.3685 -0.0494
0 21 9 0.2461 0.1130
1 -20 0 0.8517 -0.3627
1 -20 1 0.8402 -0.1926
1 -20 2 -0.1326 -0.1443
1 -19 0 -0.5716 0.1921
1 -19 1 2.9773 -0.0580
1 -19 2 1.2079 -0.0111
1 -19 3 -1.8157 0.1834
1 -19 4 -1.1539 -0.1683
1 -18 0 4.7660 -0.0350
1 -18 1 3.7035 0.0398
1 -18 2 -5.1639 -0.0818
1 -18 3 -4.1058 -0.0249
1 -18 4 3.7261 0.2210
1 -18 5 2.8302 0.0244
1 -18 6 -1.4806 -0.2224
1 -18 7 -0.9156 -0.0122
1 -17 0 -0.8383 0.0077
1 -17 1 1.8339 0.0303
1 -17 2 1.9019 -0.0117
1 -17 3 -0.8715 -0.0411
1 -17 4 -2.8006 -0.0450
1 -17 5 0.0094 -0.0435
1 -17 6 3.1789 0.0559
1 -17 7 0.2674 0.1029
1 -17 8 -2.2042 -0.0089
1 -16 0 -3.3649 0.3306
1 -16 1 -1.5715 0.1890
1 -16 2 1.0167 0.1296
1 -16 3 0.9501 -0.0122
1 -16 4 1.8178 -0.2475
1 -16 5 -0.0414 -0.1181
1 -16 6 -3.9889 0.0600
1 -16 7 -0.8963 0.0003
1 -16 8 3.8113 0.0784
1 -16 9 1.1250 0.1830
1 -16 10 -1.4467 -0.0005
1 -15 0 0.3980 -0.1666
1 -15 1 1.6174 0.0616
1 -15 2 -0.7892 0.0853
1 -15 3 0.7637 0.0276
1 -15 4 1.0862 0.0228
1 -15 5 -1.6954 -0.0734
1 -15 6 -0.9399 -0.0485
1 -15 7 1.2836 0.0103
1 -15 8 0.5107 0.0043
1 -15 9 -0.6829 0.0896
1 -15 10 -0.3322 0.0320
1 -15 11 0.4175 -0.0945
1 -14 0 -11.9373 -0.0754
1 -14 1 -0.5300 0.0388
1 -14 2 5.8226 0.1638
1 -14 3 2.5226 -0.0281
1 -14 4 0.7033 -0.1748
1 -14 5 -2.9801 -0.0073
1 -14 6 -4.9094 0.0508
1 -14 7 2.2947 0.0246
1 -14 8 6.1779 0.0492
1 -14 9 -1.4213 0.0056
1 -14 10 -5.3310 -0.0939
1 -14 11 0.7049 -0.0390
1 -14 12 3.2274 0.1420
1 -13 0 1.9788 -0.0025
1 -13 1 0.5822 -0.0309
1 -13 2 1.5118 -0.0048
1 -13 3 -0.9367 0.0405
1 -13 4 -3.4323 0.0498
1 -13 5 0.1677 0.0377
1 -13 6 3.6979 -0.0438
1 -13 7 0.4750 -0.0689
1 -13 8 -3.5592 0.0233
1 -13 9 -0.4878 0.0216
1 -13 10 3.2372 -0.0210
1 -13 11 0.5966 0.0249
1 -13 12 -2.1992 -0.0235
1 -13 13 -0.8857 -0.0260
1 -12 0 0.2829 -0.1047
1 -12 1 3.3921 -0.1931
1 -12 2 1.4294 -0.2667
1 -12 3 -5.2481 0.0371
1 -12 4 -1.9835 0.2256
1 -12 5 4.5192 0.1115
1 -12 6 0.6159 -0.0339
1 -12 7 -2.5660 -0.0948
1 -12 8 1.7239 -0.0335
1 -12 9 1.0294 0.0022
1 -12 10 -3.2191 0.0350
1 -12 11 -0.1186 0.0217
1 -12 12 3.0995 0.0041
1 -12 13 -0.5361 -0.0029
1 -12 14 -1.9197 -0.1338
1 -11 0 3.1815 0.0977
1 -11 1 4.5326 0.0033
1 -11 2 -6.8315 -0.0128
1 -11 3 -6.2021 -0.0270
1 -11 4 8.3557 -0.0233
1 -11 5 7.7915 0.0413
1 -11 6 -6.9018 -0.0131
1 -11 7 -7.5889 -0.0291
1 -11 8 3.6477 0.0351
1 -11 9 5.1760 -0.0148
1 -11 10 -1.0143 -0.0503
1 -11 11 -2.2371 0.0284
1 -11 12 0.2614 0.0643
1 -11 13 0.1204 -0.0183
1 -11 14 -0.4689 -0.0150
1 -11 15 0.9621 0.0583
1 -10 0 -4.8473 0.2057
1 -10 1 1.4559 0.0180
1 -10 2 8.7625 -0.3233
1 -10 3 -2.4343 0.0171
1 -10 4 -9.6890 0.2460
1 -10 5 3.5602 -0.0429
1 -10 6 8.6192 0.0571
1 -10 7 -3.1494 0.0329
1 -10 8 -6.1296 -0.1690
1 -10 9 1.1618 0.0022
1 -10 10 2.5528 -0.0002
1 -10 11 0.4017 -0.0321
1 -10 12 0.6512 0.0994
1 -10 13 -0.2543 0.0251
1 -10 14 -2.0444 0.0140
1 -10 15 -0.6343 0.0226
1 -10 16 1.8312 -0.1501
1 -9 0 -10.7806 -0.0091
1 -9 1 -0.4094 0.0889
1 -9 2 4.7276 0.0497
1 -9 3 0.5581 -0.0648
1 -9 4 -1.0408 -0.0827
1 -9 5 -2.2100 -0.0773
1 -9 6 -1.5525 -0.0301
1 -9 7 2.6287 0.0746
1 -9 8 3.9337 0.1067
1 -9 9 -1.3063 0.0447
1 -9 10 -3.8467 0.0134
1 -9 11 0.1026 -0.0466
1 -9 12 0.8916 -0.1098
1 -9 13 0.1344 -0.0527
1 -9 14 1.5579 -0.0083
1 -9 15 -0.1011 0.0713
1 -9 16 -1.3829 0.1451
1 -9 17 0.2486 -0.0049
1 -8 0 -2.5346 -0.1218
1 -8 1 1.1149 0.2183
1 -8 2 3.8114 0.4105
1 -8 3 1.6291 -0.0302
1 -8 4 -2.3370 -0.1987
1 -8 5 -3.0913 -0.1070
1 -8 6 -1.3767 -0.0667
1 -8 7 2.6708 0.0489
1 -8 8 4.6067 0.0250
1 -8 9 -1.1234 0.0555
1 -8 10 -6.6008 0.0683
1 -8 11 -0.0586 -0.0369
1 -8 12 8.0741 0.0100
1 -8 13 0.0496 -0.0426
1 -8 14 -8.1864 -0.1176
1 -8 15 0.5486 0.0345
1 -8 16 5.7001 0.1302
1 -8 17 -0.7335 0.0501
1 -7 0 -43.7673 -0.0607
1 -7 1 -0.4992 -0.0374
1 -7 2 31.5153 -0.0276
1 -7 3 2.1141 0.0095
1 -7 4 -9.2545 0.0427
1 -7 5 -1.6188 -0.0003
1 -7 6 -5.1445 0.0232
1 -7 7 1.3534 0.0318
1 -7 8 7.8643 -0.0168
1 -7 9 -1.7708 0.0007
1 -7 10 -6.6673 -0.0331
1 -7 11 1.1862 -0.0464
1 -7 12 6.0959 0.0097
1 -7 13 0.7438 -0.0062
1 -7 14 -4.7769 0.0372
1 -7 15 -2.1612 0.0815
1 -7 16 2.4054 -0.0447
1 -7 17 1.6955 -0.0707
1 -7 18 -0.8203 0.0732
1 -6 0 2.9188 -0.1069
1 -6 1 -3.5938 -0.0681
1 -6 2 -2.1810 0.2565
1 -6 3 1.6331 0.0024
1 -6 4 -1.3256 -0.2529
1 -6 5 1.9815 0.0271
1 -6 6 5.2284 -0.0183
1 -6 7 -3.7788 -0.0335
1 -6 8 -7.4486 0.1350
1 -6 9 2.0253 0.0420
1 -6 10 8.4285 -0.0119
1 -6 11 0.5903 -0.0279
1 -6 12 -8.2016 -0.0128
1 -6 13 -0.7324 -0.0187
1 -6 14 6.0328 -0.0470
1 -6 15 -1.2815 0.0599
1 -6 16 -2.8663 -0.0773
1 -6 17 2.7012 -0.0705
1 -6 18 0.5369 0.2659
1 -6 19 -2.1648 0.0610
1 -5 0 -3.1432 0.0474
1 -5 1 10.2102 -0.0436
1 -5 2 7.1080 -0.0272
1 -5 3 -14.5663 0.0587
1 -5 4 -5.3855 0.0446
1 -5 5 13.2602 0.0650
1 -5 6 -0.2334 0.0117
1 -5 7 -10.0842 -0.0913
1 -5 8 4.4157 -0.0596
1 -5 9 6.7676 -0.0208
1 -5 10 -5.2363 -0.0137
1 -5 11 -2.4127 0.0620
1 -5 12 4.7852 0.0704
1 -5 13 -2.6131 -0.0016
1 -5 14 -3.9995 0.0023
1 -5 15 5.5435 -0.0349
1 -5 16 2.3494 -0.0420
1 -5 17 -4.8419 0.0538
1 -5 18 -0.7333 -0.0521
1 -5 19 2.4304 -0.0937
1 -4 0 9.5075 0.0994
1 -4 1 11.9490 -0.2180
1 -4 2 -21.3976 -0.5511
1 -4 3 -19.8972 0.0064
1 -4 4 23.8236 0.2724
1 -4 5 19.2627 0.1462
1 -4 6 -17.2009 0.1067
1 -4 7 -13.7165 -0.0734
1 -4 8 8.5440 -0.0703
1 -4 9 7.9109 -0.0670
1 -4 10 -2.8749 -0.0334
1 -4 11 -3.9870 0.0635
1 -4 12 -0.3017 -0.0543
1 -4 13 1.4052 0.0323
1 -4 14 1.6883 0.0746
1 -4 15 1.0311 -0.0516
1 -4 16 -0.7776 0.0380
1 -4 17 -2.9411 0.0081
1 -4 18 -0.7168 -0.0434
1 -4 19 2.7948 -0.0316
1 -4 20 0.4443 -0.0648
1 -3 0 -7.3202 0.0275
1 -3 1 16.9769 0.0266
1 -3 2 15.6713 0.0600
1 -3 3 -27.3012 -0.0351
1 -3 4 -18.1984 -0.0612
1 -3 5 27.9239 0.0037
1 -3 6 15.1646 -0.0183
1 -3 7 -21.1962 -0.0179
1 -3 8 -10.0465 0.0214
1 -3 9 13.2661 -0.0106
1 -3 10 6.2876 0.0204
1 -3 11 -7.5618 0.0485
1 -3 12 -3.5455 0.0087
1 -3 13 2.8752 0.0142
1 -3 14 0.3312 -0.0322
1 -3 15 1.7208 -0.0596
1 -3 16 2.1144 -0.0325
1 -3 17 -3.9631 -0.0373
1 -3 18 -2.2128 0.0777
1 -3 19 2.4553 0.1225
1 -3 20 1.1238 -0.0472
1 -2 0 -7.9757 -0.1332
1 -2 1 -9.1053 0.1114
1 -2 2 1.7093 -0.0263
1 -2 3 9.4635 -0.0743
1 -2 4 8.5619 0.2553
1 -2 5 -8.2346 -0.0050
1 -2 6 -15.4328 -0.0793
1 -2 7 4.6322 0.0378
1 -2 8 14.0861 -0.1470
1 -2 9 -0.5484 -0.0204
1 -2 10 -8.4327 0.0674
1 -2 11 -0.9798 -0.0076
1 -2 12 3.8430 0.0598
1 -2 13 0.7114 0.0367
1 -2 14 -0.4972 -0.0462
1 -2 15 -1.8106 -0.0490
1 -2 16 -2.6718 0.0260
1 -2 17 3.9012 0.0069
1 -2 18 4.2996 0.0326
1 -2 19 -3.6520 0.0647
1 -2 20 -3.4888 -0.1985
1 -1 0 -9.3488 0.0240
1 -1 1 -7.2203 0.0119
1 -1 2 15.3152 -0.0222
1 -1 3 8.8809 -0.0928
1 -1 4 -12.6546 -0.0554
1 -1 5 -5.6534 -0.0437
1 -1 6 3.5330 0.0263
1 -1 7 0.1715 0.1140
1 -1 8 5.5570 0.0588
1 -1 9 3.3472 0.0189
1 -1 10 -9.4521 -0.0256
1 -1 11 -4.2758 -0.0836
1 -1 12 8.9066 -0.0558
1 -1 13 4.1469 -0.0165
1 -1 14 -8.6529 0.0318
1 -1 15 -3.0436 0.0636
1 -1 16 10.0246 0.0338
1 -1 17 0.6499 -0.0072
1 -1 18 -9.4039 -0.0474
1 -1 19 1.3977 -0.0144
1 -1 20 5.2254 0.0717
1 -1 21 -1.3720 0.0009
1 0 0 -86.6341 0.7029
1 0 1 6.9382 0.0442
1 0 2 74.0514 -0.0954
1 0 3 -6.4147 0.0451
1 0 4 -44.7242 -0.1080
1 0 5 6.1937 -0.0735
1 0 6 11.7532 -0.0206
1 0 7 -3.6912 0.0288
1 0 8 11.5559 0.0094
1 0 9 0.1340 0.0368
1 0 10 -20.2583 0.0233
1 0 11 1.1178 -0.0463
1 0 12 19.1434 0.0748
1 0 13 0.5084 -0.0011
1 0 14 -14.4366 -0.0512
1 0 15 -2.7020 0.0240
1 0 16 8.6557 -0.0838
1 0 17 3.3335 -0.0021
1 0 18 -3.3865 0.0054
1 0 19 -1.9817 0.0066
1 0 20 0.5204 0.2066
1 0 21 -0.1434 -0.0465
1 1 0 2.6441 -0.0313
1 1 1 5.8959 -0.0162
1 1 2 -1.2809 0.0127
1 1 3 -5.2170 0.0766
1 1 4 -2.2648 0.0076
1 1 5 2.7819 -0.0035
1 1 6 5.1769 0.0166
1 1 7 -2.7343 -0.0099
1 1 8 -5.5788 -0.0127
1 1 9 5.2696 -0.0072
1 1 10 4.3132 -0.0079
1 1 11 -7.6851 -0.0161
1 1 12 -3.6978 -0.0119
1 1 13 8.1553 0.0025
1 1 14 3.8181 0.0144
1 1 15 -6.3376 0.0305
1 1 16 -2.4375 0.0304
1 1 17 2.9251 0.0035
1 1 18 -0.4463 -0.0261
1 1 19 0.0473 -0.0239
1 1 20 1.8496 -0.0299
1 1 21 -0.7143 -0.0405
1 2 0 2.5147 0.1761
1 2 1 -7.1312 -0.0637
1 2 2 8.8627 -0.1387
1 2 3 0.2550 0.1154
1 2 4 -12.3487 -0.2002
1 2 5 3.7329 -0.0141
1 2 6 7.6020 0.1434
1 2 7 -4.2693 -0.0868
1 2 8 0.8621 0.1315
1 2 9 3.1336 0.0464
1 2 10 -6.5454 -0.0962
1 2 11 -1.5663 0.0342
1 2 12 7.1811 -0.0799
1 2 13 -0.9140 -0.0344
1 2 14 -5.8328 0.0591
1 2 15 3.6685 0.0002
1 2 16 4.9334 0.0268
1 2 17 -4.0339 0.0101
1 2 18 -3.6457 -0.0388
1 2 19 1.4779 -0.0252
1 2 20 1.5388 0.0590
1 2 21 0.8081 0.0508
1 3 0 5.9257 -0.1152
1 3 1 2.8849 0.0135
1 3 2 -11.2105 0.0599
1 3 3 -16.6667 0.0945
1 3 4 8.0548 0.0768
1 3 5 24.2793 -0.0100
1 3 6 -0.6672 -0.0566
1 3 7 -26.0032 -0.0858
1 3 8 -4.0418 -0.0683
1 3 9 23.3364 0.0009
1 3 10 3.2732 0.0594
1 3 11 -16.7777 0.0719
1 3 12 -0.2634 0.0448
1 3 13 8.4571 0.0021
1 3 14 -0.7787 -0.0435
1 3 15 -2.0638 -0.0511
1 3 16 0.2303 -0.0292
1 3 17 -1.1592 0.0075
1 3 18 -1.0951 0.0246
1 3 19 2.6223 0.0109
1 3 20 3.0835 0.0320
1 3 21 -2.8870 -0.0064
1 3 22 -3.1334 -0.0606
1 4 0 6.2773 -1.5881
1 4 1 1.2404 0.0729
1 4 2 8.8388 0.3768
1 4 3 -13.2647 -0.0695
1 4 4 -22.9151 0.4792
1 4 5 23.6668 0.0100
1 4 6 30.1669 -0.3583
1 4 7 -26.8397 0.0024
1 4 8 -28.5009 -0.0001
1 4 9 20.8059 0.0049
1 4 10 20.3211 0.0802
1 4 11 -10.8078 0.0127
1 4 12 -10.7298 -0.0356
1 4 13 3.4705 -0.0013
1 4 14 3.5876 -0.0107
1 4 15 0.3289 -0.0360
1 4 16 0.3035 0.0373
1 4 17 -2.7646 0.0076
1 4 18 -1.6754 0.0226
1 4 19 3.4897 0.0609
1 4 20 1.5476 -0.0679
1 4 21 -1.6937 -0.0525
1 4 22 -0.9880 -0.0198
1 5 0 -8.7026 0.0551
1 5 1 -2.0580 -0.0320
1 5 2 4.5556 -0.0181
1 5 3 -3.2295 -0.0488
1 5 4 5.2548 -0.0224
1 5 5 1.9382 0.0157
1 5 6 -15.6015 -0.0009
1 5 7 3.8324 -0.0058
1 5 8 19.6488 0.0114
1 5 9 -6.9004 0.0081
1 5 10 -15.1192 0.0013
1 5 11 4.5628 0.0264
1 5 12 6.6617 0.0157
1 5 13 -0.7251 -0.0066
1 5 14 -0.6744 -0.0195
1 5 15 -1.5070 -0.0455
1 5 16 -0.7423 -0.0221
1 5 17 2.7742 0.0138
1 5 18 -0.3362 0.0322
1 5 19 -3.2611 0.0128
1 5 20 1.3340 -0.0047
1 5 21 2.0450 0.0664
1 5 22 -1.0522 0.0302
1 6 0 1.5919 0.0795
1 6 1 -5.5039 0.0390
1 6 2 4.2967 0.1172
1 6 3 9.3945 -0.1825
1 6 4 -9.6380 0.1098
1 6 5 -9.1036 0.0968
1 6 6 11.4106 -0.1541
1 6 7 4.3962 0.0757
1 6 8 -8.2562 -0.0675
1 6 9 0.5826 -0.0684
1 6 10 1.6129 0.0997
1 6 11 -1.9167 -0.0490
1 6 12 4.8958 0.0458
1 6 13 0.9032 0.0510
1 6 14 -8.4690 -0.0614
1 6 15 -0.6404 0.0339
1 6 16 9.0647 -0.0114
1 6 17 0.6029 -0.0511
1 6 18 -7.6188 0.0400
1 6 19 0.8151 0.0221
1 6 20 4.4590 -0.0594
1 6 21 -2.0719 -0.0317
1 6 22 -0.8464 0.0212
1 7 0 -40.9255 0.1391
1 7 1 1.8007 -0.0646
1 7 2 42.8660 -0.1090
1 7 3 -3.4688 -0.0746
1 7 4 -29.8498 -0.0273
1 7 5 5.8630 0.0486
1 7 6 12.7850 0.0539
1 7 7 -4.0839 0.0666
1 7 8 -0.3918 0.0309
1 7 9 -1.6589 -0.0334
1 7 10 -7.3248 -0.0398
1 7 11 4.8038 -0.0507
1 7 12 12.8880 -0.0269
1 7 13 -2.0738 0.0221
1 7 14 -14.9322 0.0328
1 7 15 -2.2337 0.0162
1 7 16 11.2428 0.0064
1 7 17 3.7930 0.0006
1 7 18 -4.3553 -0.0089
1 7 19 -3.3370 0.0141
1 7 20 -0.2565 -0.0044
1 7 21 2.5291 -0.0162
1 7 22 0.6248 0.0166
1 8 0 -1.8546 1.3473
1 8 1 -6.7515 -0.0658
1 8 2 0.4995 -0.4564
1 8 3 6.0467 0.1001
1 8 4 -0.5628 -0.2503
1 8 5 -4.1531 -0.0172
1 8 6 2.2450 0.2203
1 8 7 1.1872 -0.0384
1 8 8 -3.6215 -0.0139
1 8 9 2.4838 0.0124
1 8 10 2.6744 -0.0022
1 8 11 -4.4797 0.0129
1 8 12 -0.1270 -0.0097
1 8 13 3.1664 -0.0182
1 8 14 -0.9276 0.0169
1 8 15 -1.0591 0.0291
1 8 16 -0.7137 -0.0521
1 8 17 1.2296 0.0012
1 8 18 2.3749 -0.0069
1 8 19 -2.3329 -0.0768
1 8 20 -1.5978 0.0850
1 8 21 1.6193 0.0923
1 9 0 3.9735 -0.0535
1 9 1 -4.6850 0.0620
1 9 2 3.8034 0.0319
1 9 3 0.6965 0.0789
1 9 4 -9.8152 0.0236
1 9 5 3.9418 -0.0260
1 9 6 7.6692 -0.0143
1 9 7 -6.5898 -0.0241
1 9 8 -0.5012 0.0006
1 9 9 5.6563 -0.0104
1 9 10 -3.7132 -0.0089
1 9 11 -2.4492 0.0025
1 9 12 2.9874 -0.0052
1 9 13 -0.1347 0.0218
1 9 14 -1.7967 0.0073
1 9 15 1.2921 0.0065
1 9 16 2.6032 0.0207
1 9 17 -2.3812 -0.0131
1 9 18 -3.0302 0.0026
1 9 19 3.4306 0.0125
1 9 20 1.3294 -0.0590
1 9 21 -2.9021 -0.0895
1 10 0 -0.0579 -0.2882
1 10 1 -0.7871 0.1029
1 10 2 -4.1693 -0.0125
1 10 3 -2.1442 0.0491
1 10 4 5.1797 -0.0633
1 10 5 5.0145 -0.0679
1 10 6 -2.8916 0.0790
1 10 7 -6.0871 -0.0193
1 10 8 -0.5595 0.0770
1 10 9 5.6075 0.0290
1 10 10 2.9294 -0.0604
1 10 11 -5.5846 0.0324
1 10 12 -3.3161 -0.0685
1 10 13 5.9375 -0.0335
1 10 14 2.1266 0.0348
1 10 15 -4.3894 -0.0042
1 10 16 -0.5741 0.0421
1 10 17 0.9901 -0.0076
1 10 18 -0.2565 -0.0427
1 10 19 1.3733 0.0216
1 10 20 0.3949 0.1265
1 10 21 -1.4912 0.0146
1 11 0 3.5769 -0.1334
1 11 1 -5.8643 0.0630
1 11 2 -0.0594 0.1017
1 11 3 -2.4242 0.0421
1 11 4 -3.2932 0.0214
1 11 5 8.8516 -0.0392
1 11 6 5.8946 -0.0373
1 11 7 -11.4401 -0.0436
1 11 8 -7.4099 -0.0364
1 11 9 10.2481 0.0160
1 11 10 7.8340 0.0168
1 11 11 -7.4569 0.0459
1 11 12 -6.8320 0.0536
1 11 13 5.3781 0.0056
1 11 14 3.7000 -0.0186
1 11 15 -3.9609 -0.0357
1 11 16 0.6119 -0.0525
1 11 17 1.5917 -0.0438
1 11 18 -3.1163 0.0461
1 11 19 1.4720 0.0556
1 11 20 2.3413 -0.0488
1 11 21 -2.8025 0.0266
1 12 0 -0.7078 -1.1665
1 12 1 -3.0599 -0.0056
1 12 2 -1.3633 0.3734
1 12 3 2.9990 -0.0664
1 12 4 3.4554 0.2214
1 12 5 -4.0636 0.0282
1 12 6 -4.7720 -0.1212
1 12 7 4.8116 0.0208
1 12 8 5.1175 -0.0685
1 12 9 -4.3815 -0.0091
1 12 10 -4.7463 0.0038
1 12 11 3.3030 -0.0049
1 12 12 3.5571 0.0241
1 12 13 -1.7897 -0.0061
1 12 14 -1.3700 0.0218
1 12 15 -0.2954 0.0033
1 12 16 -0.9700 0.0286
1 12 17 1.9568 0.0051
1 12 18 1.9956 -0.0052
1 12 19 -1.9701 0.0055
1 12 20 -1.3646 -0.1795
1 13 0 1.9264 0.0536
1 13 1 -2.4149 -0.0496
1 13 2 -1.3972 -0.0370
1 13 3 3.4707 -0.0803
1 13 4 -0.7822 -0.0130
1 13 5 -3.3459 0.0356
1 13 6 3.4418 -0.0016
1 13 7 1.9586 0.0270
1 13 8 -3.8714 0.0146
1 13 9 0.2162 0.0035
1 13 10 1.3425 0.0123
1 13 11 -1.5748 -0.0145
1 13 12 1.4532 -0.0122
1 13 13 1.2557 -0.0048
1 13 14 -2.1006 -0.0013
1 13 15 -0.3987 -0.0177
1 13 16 1.6296 -0.0212
1 13 17 0.1131 0.0042
1 13 18 -1.8397 0.0156
1 13 19 0.0802 0.0747
1 13 20 2.0678 0.0389
1 14 0 -11.3871 0.3290
1 14 1 1.3006 -0.2291
1 14 2 14.4258 -0.0133
1 14 3 -0.1291 0.0480
1 14 4 -13.6514 0.0264
1 14 5 -0.1143 0.0641
1 14 6 9.6439 -0.0533
1 14 7 -0.0825 -0.0177
1 14 8 -4.2422 -0.0645
1 14 9 0.3112 -0.0295
1 14 10 -0.8259 0.0415
1 14 11 -0.4361 0.0021
1 14 12 4.5433 0.0791
1 14 13 0.0602 0.0113
1 14 14 -6.1231 -0.0091
1 14 15 0.7445 0.0131
1 14 16 5.1950 -0.0695
1 14 17 -1.0131 -0.0171
1 14 18 -2.7150 -0.1018
1 14 19 0.3537 0.0161
1 15 0 -0.0845 0.1024
1 15 1 -4.6420 -0.0290
1 15 2 0.4515 -0.0854
1 15 3 4.7792 -0.0245
1 15 4 -1.0809 -0.0110
1 15 5 -4.1772 0.0192
1 15 6 1.9586 0.0286
1 15 7 3.5384 0.0312
1 15 8 -2.6047 0.0411
1 15 9 -2.3971 -0.0010
1 15 10 2.2496 -0.0455
1 15 11 -0.0024 -0.0543
1 15 12 -0.7116 -0.0155
1 15 13 2.7464 -0.0032
1 15 14 -0.8542 0.0180
1 15 15 -4.0856 0.0714
1 15 16 1.2819 -0.0052
1 15 17 3.6188 -0.0208
1 15 18 -1.0479 0.0760
1 15 19 -2.1936 -0.0221
1 16 0 -1.9228 0.8512
1 16 1 -1.6635 0.0608
1 16 2 3.3300 -0.2109
1 16 3 1.0487 0.0644
1 16 4 -3.8009 -0.2174
1 16 5 -0.6481 -0.0447
1 16 6 2.8043 0.0583
1 16 7 0.6063 -0.0377
1 16 8 -0.6951 0.1190
1 16 9 -0.6120 0.0363
1 16 10 -1.3179 0.0220
1 16 11 0.3481 0.0135
1 16 12 2.6374 -0.0981
1 16 13 0.1465 -0.0194
1 16 14 -3.4717 -0.0492
1 16 15 -0.4300 -0.0159
1 16 16 3.5272 0.0811
1 16 17 0.3036 0.0526
1 16 18 -2.2226 0.0768
1 17 0 1.9854 -0.0880
1 17 1 -0.0121 0.0726
1 17 2 -2.3003 0.0722
1 17 3 -1.0017 0.0453
1 17 4 2.1765 -0.0015
1 17 5 1.6031 -0.0302
1 17 6 -1.0197 -0.0128
1 17 7 -2.1914 0.0015
1 17 8 -0.6553 0.0062
1 17 9 3.1417 -0.0316
1 17 10 1.2581 -0.0233
1 17 11 -3.9947 0.0053
1 17 12 -0.1528 0.0125
1 17 13 3.9304 0.0620
1 17 14 -1.4459 0.0316
1 17 15 -2.6445 -0.0327
1 17 16 1.7966 -0.0440
1 17 17 0.9069 -0.0365
1 18 0 4.0337 -0.2989
1 18 1 -0.9393 0.1161
1 18 2 -2.0133 0.0232
1 18 3 -0.1889 -0.0023
1 18 4 -0.9695 0.0178
1 18 5 1.0230 -0.0619
1 18 6 3.3898 0.0166
1 18 7 -1.4820 0.0070
1 18 8 -4.3131 0.0479
1 18 9 1.9750 0.0381
1 18 10 4.1241 -0.0413
1 18 11 -2.4653 0.0085
1 18 12 -3.5989 -0.1062
1 18 13 2.4006 -0.0622
1 18 14 2.6946 0.1763
1 18 15 -1.5693 0.0626
1 19 0 0.1543 -0.0799
1 19 1 -0.2339 0.0796
1 19 2 0.2540 0.0091
1 19 3 0.5542 -0.0117
1 19 4 -0.3161 0.0514
1 19 5 -1.0336 -0.0591
1 19 6 -0.3414 -0.0145
1 19 7 1.6587 0.0219
1 19 8 0.7551 -0.0508
1 19 9 -1.8246 0.0140
1 19 10 -0.4776 0.0218
1 19 11 1.4414 0.0048
1 19 12 0.1861 0.0570
1 19 13 -0.9733 0.0172
1 19 14 -0.2611 -0.0668
1 20 0 1.1653 -0.5224
1 20 1 -0.3874 -0.0550
1 20 2 -1.0877 0.0200
1 20 3 1.3895 -0.0259
1 20 4 0.2404 0.1644
1 20 5 -1.7010 0.0292
1 20 6 0.7036 -0.0253
1 20 7 1.3067 0.0246
1 20 8 -0.9390 -0.0565
1 20 9 -0.8435 -0.0172
1 20 10 0.4743 0.0098
1 20 11 0.5698 -0.0463
1 20 12 -0.0197 -0.0715
1 21 2 1.7089 0.0774
1 21 3 -1.3387 -0.0540
1 21 4 -3.3117 -0.0304
1 21 5 1.1509 -0.0172
1 21 6 2.9207 -0.0672
1 21 7 -0.4947 0.1238
1 21 8 -0.7423 0.1051
2 -20 0 -0.4084 0.6898
2 -20 1 -0.9040 0.0469
2 -19 0 0.5466 -0.2319
2 -19 1 -2.8694 0.0012
2 -19 2 -0.9778 0.0393
2 -19 3 1.7519 0.0070
2 -19 4 0.7987 0.1749
2 -18 0 -4.4815 0.2603
2 -18 1 -1.3636 -0.0388
2 -18 2 5.0616 -0.1923
2 -18 3 1.9760 0.0907
2 -18 4 -3.8946 -0.0408
2 -18 5 -1.5317 -0.0815
2 -18 6 1.6445 0.1468
2 -17 0 2.9989 -0.0302
2 -17 1 -1.4593 -0.0346
2 -17 2 -3.4794 0.0256
2 -17 3 0.5111 0.0656
2 -17 4 3.1165 0.0750
2 -17 5 0.0566 0.0205
2 -17 6 -2.4056 -0.1541
2 -17 7 -0.1663 -0.0977
2 -17 8 1.3283 0.1378
2 -16 0 4.2275 -0.7901
2 -16 1 2.4861 -0.0827
2 -16 2 -1.9387 0.1346
2 -16 3 -1.8968 0.0004
2 -16 4 -0.8987 0.2437
2 -16 5 0.9010 0.0640
2 -16 6 3.1691 -0.1308
2 -16 7 0.0008 0.0255
2 -16 8 -3.1861 -0.1046
2 -16 9 -0.2903 -0.1776
2 -15 0 0.9935 0.1451
2 -15 1 0.9859 -0.0880
2 -15 2 -0.1233 -0.0871
2 -15 3 -2.8670 0.0148
2 -15 4 -0.7359 -0.0109
2 -15 5 3.0901 0.0383
2 -15 6 0.9644 0.0405
2 -15 7 -2.0327 0.0027
2 -15 8 -0.6321 0.0024
2 -15 9 1.0672 -0.1013
2 -15 10 0.3331 -0.0389
2 -15 11 -0.6489 0.1320
2 -14 0 9.8499 -0.1974
2 -14 1 -0.4045 -0.0776
2 -14 2 -4.9933 0.1053
2 -14 3 -1.6229 -0.0269
2 -14 4 -0.3061 0.1111
2 -14 5 2.1290 0.0543
2 -14 6 3.5822 -0.1400
2 -14 7 -1.5637 -0.0196
2 -14 8 -4.4100 0.0261
2 -14 9 1.1431 -0.0050
2 -14 10 3.7663 0.0505
2 -14 11 -0.9777 0.0074
2 -14 12 -2.2584 -0.0584
2 -13 0 -2.2951 0.0406
2 -13 1 -0.7988 0.0329
2 -13 2 -1.4850 -0.0373
2 -13 3 1.8502 -0.0688
2 -13 4 3.7615 -0.0315
2 -13 5 -1.2029 -0.0024
2 -13 6 -4.3767 0.0547
2 -13 7 0.1743 0.0601
2 -13 8 4.2345 -0.0197
2 -13 9 -0.0216 -0.0284
2 -13 10 -3.5411 -0.0341
2 -13 11 0.1280 -0.0211
2 -13 12 2.1913 0.1006
2 -13 13 0.1978 0.0178
2 -12 0 -0.4216 0.7664
2 -12 1 -2.1947 0.1100
2 -12 2 -1.2410 -0.1254
2 -12 3 4.9301 -0.0145
2 -12 4 2.1438 -0.1967
2 -12 5 -4.6049 -0.0844
2 -12 6 -1.1224 0.1235
2 -12 7 2.4876 0.0931
2 -12 8 -1.1422 0.0009
2 -12 9 -0.6657 -0.0320
2 -12 10 2.6656 -0.0434
2 -12 11 -0.2542 -0.0241
2 -12 12 -2.5489 0.0272
2 -12 13 0.6558 0.0472
2 -12 14 1.4203 0.0551
2 -11 0 -2.4447 -0.0663
2 -11 1 1.4809 0.0346
2 -11 2 4.1652 -0.0024
2 -11 3 0.0277 0.0072
2 -11 4 -5.6626 0.0253
2 -11 5 -3.4026 -0.0185
2 -11 6 5.6749 0.0150
2 -11 7 5.3128 0.0268
2 -11 8 -3.8035 -0.0311
2 -11 9 -4.1608 -0.0275
2 -11 10 1.5996 0.0314
2 -11 11 1.8709 0.0219
2 -11 12 -0.6606 -0.0355
2 -11 13 -0.3733 -0.0052
2 -11 14 0.6386 -0.0022
2 -11 15 -0.3087 -0.0394
2 -10 0 5.4789 0.0711
2 -10 1 -1.2468 -0.0477
2 -10 2 -8.2235 0.0088
2 -10 3 1.4272 0.0730
2 -10 4 8.2162 -0.1801
2 -10 5 -2.5432 -0.0146
2 -10 6 -7.3429 0.0857
2 -10 7 2.6634 -0.0422
2 -10 8 5.8028 0.0854
2 -10 9 -1.0896 0.0152
2 -10 10 -2.9170 -0.0512
2 -10 11 -0.4615 0.0471
2 -10 12 -0.3001 -0.0601
2 -10 13 0.4441 -0.0501
2 -10 14 2.1158 0.0354
2 -10 15 0.4497 -0.0062
2 -10 16 -2.1529 0.0746
2 -9 0 14.1622 -0.0419
2 -9 1 0.8980 -0.0206
2 -9 2 -7.9074 0.0132
2 -9 3 -1.1159 0.0771
2 -9 4 3.6989 0.0646
2 -9 5 2.2599 0.0056
2 -9 6 -1.3170 -0.0110
2 -9 7 -1.9416 -0.0539
2 -9 8 -0.8380 -0.0624
2 -9 9 -0.0767 -0.0113
2 -9 10 1.4811 -0.0147
2 -9 11 1.5811 0.0505
2 -9 12 -0.1262 0.0910
2 -9 13 -1.5877 -0.0074
2 -9 14 -0.9557 0.0065
2 -9 15 1.0973 -0.0193
2 -9 16 0.5827 -0.1275
2 -9 17 -0.8604 -0.0059
2 -8 0 1.6919 -0.6930
2 -8 1 3.6930 -0.1504
2 -8 2 -3.0301 0.0739
2 -8 3 -4.6167 -0.0057
2 -8 4 2.2935 0.1785
2 -8 5 4.1294 0.0915
2 -8 6 0.4947 -0.0497
2 -8 7 -2.7744 -0.0347
2 -8 8 -3.0028 -0.0146
2 -8 9 1.3666 -0.0453
2 -8 10 4.7992 -0.0338
2 -8 11 -0.7127 0.0315
2 -8 12 -6.4855 -0.0070
2 -8 13 0.8990 0.0409
2 -8 14 6.7850 0.1286
2 -8 15 -1.1185 -0.0549
2 -8 16 -4.5476 -0.1987
2 -8 17 0.7822 -0.0203
2 -7 0 26.3940 0.0525
2 -7 1 -0.9371 -0.0212
2 -7 2 -20.7574 0.0183
2 -7 3 -0.7239 -0.0131
2 -7 4 4.8900 -0.0313
2 -7 5 0.1469 0.0069
2 -7 6 4.9012 -0.0365
2 -7 7 -0.4465 -0.0121
2 -7 8 -5.0617 0.0353
2 -7 9 2.0023 -0.0082
2 -7 10 3.2794 0.0227
2 -7 11 -2.1500 0.0392
2 -7 12 -3.5408 -0.0099
2 -7 13 -0.0034 -0.0074
2 -7 14 3.5438 -0.0492
2 -7 15 1.9637 -0.0610
2 -7 16 -2.1196 0.0777
2 -7 17 -1.6372 0.0850
2 -7 18 0.7466 -0.0995
2 -6 0 -4.9760 0.0091
2 -6 1 4.4778 0.1567
2 -6 2 2.7366 -0.0270
2 -6 3 0.8103 -0.0986
2 -6 4 1.6492 0.1600
2 -6 5 -6.7724 0.0198
2 -6 6 -5.5792 -0.0669
2 -6 7 9.5260 0.0458
2 -6 8 7.5703 -0.0755
2 -6 9 -7.7735 -0.0521
2 -6 10 -8.8312 0.0519
2 -6 11 4.8975 0.0013
2 -6 12 8.8931 -0.0047
2 -6 13 -4.1752 0.0459
2 -6 14 -6.1603 -0.0032
2 -6 15 4.8454 -0.0577
2 -6 16 2.1248 0.1094
2 -6 17 -4.2924 0.0618
2 -6 18 0.2513 -0.2507
2 -5 0 -1.0738 -0.0162
2 -5 1 -9.1444 -0.0524
2 -5 2 -3.6777 -0.0152
2 -5 3 13.4758 -0.0583
2 -5 4 4.5309 -0.0294
2 -5 5 -10.9992 0.0168
2 -5 6 -1.4459 0.0157
2 -5 7 7.1896 0.0476
2 -5 8 -0.8034 0.0320
2 -5 9 -4.7487 -0.0069
2 -5 10 0.5247 0.0057
2 -5 11 1.6791 -0.0407
2 -5 12 -0.2883 -0.0509
2 -5 13 2.7684 0.0185
2 -5 14 1.0102 0.0037
2 -5 15 -5.5611 0.0313
2 -5 16 -1.2930 0.0158
2 -5 17 4.5791 -0.0883
2 -5 18 0.9164 0.0724
2 -5 19 -1.7933 0.1313
2 -4 0 -6.1164 0.8422
2 -4 1 -8.2767 0.1256
2 -4 2 19.1062 -0.0975
2 -4 3 13.4312 0.0503
2 -4 4 -22.7553 -0.1684
2 -4 5 -12.6721 -0.1466
2 -4 6 16.1492 0.0311
2 -4 7 9.0712 0.0616
2 -4 8 -7.2063 0.0106
2 -4 9 -5.3991 0.0610
2 -4 10 2.0595 0.0181
2 -4 11 2.6440 -0.0604
2 -4 12 0.4486 0.0378
2 -4 13 -0.5288 -0.0156
2 -4 14 -1.9757 -0.0252
2 -4 15 -1.4830 0.0304
2 -4 16 1.5017 -0.1020
2 -4 17 2.7404 0.0068
2 -4 18 0.1850 0.1467
2 -4 19 -2.0246 0.0172
2 -3 0 10.1669 -0.0579
2 -3 1 -14.1153 0.0503
2 -3 2 -13.3564 -0.0110
2 -3 3 22.1960 0.0136
2 -3 4 11.6864 0.0254
2 -3 5 -23.3241 -0.0014
2 -3 6 -7.8332 0.0257
2 -3 7 17.8729 0.0118
2 -3 8 4.7281 -0.0124
2 -3 9 -11.1715 -0.0048
2 -3 10 -3.5606 -0.0290
2 -3 11 6.9004 -0.0199
2 -3 12 2.2902 -0.0115
2 -3 13 -3.6015 -0.0131
2 -3 14 0.5637 0.0419
2 -3 15 -0.1532 0.0298
2 -3 16 -2.7886 0.0417
2 -3 17 2.3385 0.0622
2 -3 18 2.4005 -0.1212
2 -3 19 -1.5687 -0.1400
2 -3 20 -0.9594 0.0943
2 -2 0 10.8560 0.1025
2 -2 1 20.5044 -0.1341
2 -2 2 -8.2737 -0.0773
2 -2 3 -20.2283 0.1138
2 -2 4 -0.7037 -0.1901
2 -2 5 16.1367 -0.0082
2 -2 6 9.4662 0.1252
2 -2 7 -8.8460 -0.0578
2 -2 8 -10.7334 0.1021
2 -2 9 1.7301 0.0291
2 -2 10 6.4865 -0.0835
2 -2 11 1.5252 0.0300
2 -2 12 -2.7122 -0.0489
2 -2 13 -2.3457 -0.0554
2 -2 14 0.4926 0.0664
2 -2 15 4.3091 0.0382
2 -2 16 1.7429 -0.0281
2 -2 17 -6.3685 0.0106
2 -2 18 -3.2641 -0.0533
2 -2 19 4.9725 -0.0610
2 -2 20 2.8642 0.2053
2 -1 0 15.7416 -0.0595
2 -1 1 4.0632 0.0521
2 -1 2 -23.0777 0.0591
2 -1 3 -8.4789 0.0866
2 -1 4 18.6077 0.0508
2 -1 5 6.6013 -0.0164
2 -1 6 -6.9435 -0.0586
2 -1 7 -0.5806 -0.0763
2 -1 8 -3.2319 -0.0351
2 -1 9 -3.5271 0.0009
2 -1 10 6.8009 0.0416
2 -1 11 4.3825 0.0637
2 -1 12 -5.6084 0.0306
2 -1 13 -4.0007 0.0031
2 -1 14 5.0769 -0.0380
2 -1 15 2.6757 -0.0463
2 -1 16 -6.7839 -0.0014
2 -1 17 -0.2766 0.0045
2 -1 18 7.0676 0.0155
2 -1 19 -1.3469 0.0122
2 -1 20 -4.0040 -0.0466
2 -1 21 0.9241 0.0047
2 0 0 78.2988 -1.1911
2 0 1 -14.3164 0.0460
2 0 2 -65.8129 0.2961
2 0 3 10.1837 -0.0677
2 0 4 39.1287 0.2168
2 0 5 -6.7974 0.0450
2 0 6 -10.3160 -0.1323
2 0 7 2.4008 -0.0148
2 0 8 -9.9294 0.0225
2 0 9 1.2447 -0.0190
2 0 10 17.5321 -0.0074
2 0 11 -1.6522 0.0329
2 0 12 -16.4518 -0.0556
2 0 13 -0.3144 -0.0065
2 0 14 12.5073 0.0267
2 0 15 2.2092 -0.0226
2 0 16 -7.9748 0.0846
2 0 17 -2.6599 0.0336
2 0 18 3.5096 -0.0069
2 0 19 1.5054 -0.0674
2 0 20 -0.5919 -0.1957
2 0 21 0.2345 0.1137
2 1 0 -4.6219 0.0702
2 1 1 -3.2903 -0.0274
2 1 2 1.9787 -0.0561
2 1 3 3.8733 -0.0666
2 1 4 3.1976 0.0090
2 1 5 -1.7088 0.0129
2 1 6 -7.0353 -0.0020
2 1 7 3.6642 0.0068
2 1 8 8.1329 -0.0031
2 1 9 -9.3036 0.0106
2 1 10 -7.4803 0.0042
2 1 11 12.6777 0.0124
2 1 12 6.4135 0.0254
2 1 13 -11.1815 -0.0101
2 1 14 -5.0386 -0.0208
2 1 15 6.9053 -0.0233
2 1 16 2.6096 -0.0308
2 1 17 -2.6278 0.0011
2 1 18 0.2534 0.0163
2 1 19 0.1960 0.0261
2 1 20 -1.4437 0.0598
2 1 21 -0.0898 0.0254
2 2 0 -4.3881 -0.1759
2 2 1 16.9388 0.1474
2 2 2 -8.1956 0.1962
2 2 3 -7.5066 -0.1856
2 2 4 13.3528 0.1717
2 2 5 0.6901 0.0143
2 2 6 -10.3839 -0.1666
2 2 7 1.7606 0.1080
2 2 8 2.8826 -0.1226
2 2 9 -1.7054 -0.0238
2 2 10 3.8441 0.1189
2 2 11 1.2689 -0.0766
2 2 12 -6.4354 0.0743
2 2 13 0.0975 0.0385
2 2 14 5.8041 -0.0843
2 2 15 -2.5430 0.0282
2 2 16 -4.5664 0.0024
2 2 17 3.4048 -0.0264
2 2 18 3.4283 0.0200
2 2 19 -1.4980 0.0255
2 2 20 -1.8346 -0.0687
2 2 21 -0.3538 -0.0624
2 3 0 -9.0079 0.1910
2 3 1 -4.6715 -0.0420
2 3 2 9.4192 -0.0866
2 3 3 15.6983 -0.0979
2 3 4 -1.5015 -0.1053
2 3 5 -21.2510 0.0417
2 3 6 -7.3114 0.0959
2 3 7 21.8986 0.0787
2 3 8 9.4604 0.0629
2 3 9 -19.9672 -0.0224
2 3 10 -5.5287 -0.0812
2 3 11 15.5145 -0.0682
2 3 12 1.6732 -0.0373
2 3 13 -8.8896 0.0160
2 3 14 -1.1928 0.0637
2 3 15 2.8688 0.0467
2 3 16 1.8566 0.0106
2 3 17 0.5972 -0.0141
2 3 18 -0.7656 -0.0368
2 3 19 -2.0236 -0.0237
2 3 20 -1.3140 0.0136
2 3 21 1.9907 0.0384
2 4 0 -3.3405 1.6483
2 4 1 -1.3250 -0.1653
2 4 2 -11.2308 -0.4171
2 4 3 6.8690 0.0551
2 4 4 22.6528 -0.4413
2 4 5 -14.9810 0.0454
2 4 6 -25.8639 0.2780
2 4 7 20.0371 0.0010
2 4 8 22.4836 0.0836
2 4 9 -17.2002 -0.0463
2 4 10 -16.2163 -0.1002
2 4 11 9.7442 -0.0077
2 4 12 9.1268 0.0094
2 4 13 -4.4553 0.0270
2 4 14 -2.7647 0.0298
2 4 15 2.4265 0.0315
2 4 16 -1.0213 -0.0423
2 4 17 -0.7260 -0.0208
2 4 18 1.8830 -0.0366
2 4 19 -0.7011 -0.0679
2 4 20 -1.4644 0.1284
2 4 21 0.3219 0.0731
2 5 0 7.6260 -0.1245
2 5 1 4.8941 0.0443
2 5 2 -5.4416 0.0684
2 5 3 -2.5016 0.0636
2 5 4 -2.4807 0.0210
2 5 5 4.5729 -0.0286
2 5 6 10.6512 -0.0254
2 5 7 -9.1036 -0.0082
2 5 8 -13.9794 0.0002
2 5 9 10.1409 0.0110
2 5 10 11.6127 0.0076
2 5 11 -5.8424 -0.0324
2 5 12 -6.1209 -0.0198
2 5 13 0.5101 0.0079
2 5 14 1.1868 0.0077
2 5 15 2.3717 0.0492
2 5 16 0.5385 0.0338
2 5 17 -3.4647 -0.0258
2 5 18 0.6598 -0.0232
2 5 19 3.6292 -0.0087
2 5 20 -2.0027 -0.0226
2 5 21 -2.5132 -0.0586
2 6 0 -1.8877 0.0314
2 6 1 8.7843 -0.1560
2 6 2 -3.3359 -0.1965
2 6 3 -15.3278 0.2666
2 6 4 9.1852 -0.1099
2 6 5 17.0842 -0.0746
2 6 6 -11.7565 0.1830
2 6 7 -12.2510 -0.1333
2 6 8 8.2689 0.0747
2 6 9 4.8314 0.0620
2 6 10 -1.3041 -0.1141
2 6 11 -0.6605 0.0971
2 6 12 -4.0085 -0.0679
2 6 13 0.2952 -0.0637
2 6 14 5.9628 0.0863
2 6 15 -0.4796 -0.0514
2 6 16 -6.2259 0.0162
2 6 17 0.4041 0.0414
2 6 18 5.5058 -0.0508
2 6 19 -1.1047 0.0138
2 6 20 -3.1959 0.0835
2 6 21 1.6299 0.0186
2 7 0 26.5013 -0.1626
2 7 1 -2.1654 0.0977
2 7 2 -31.2098 0.1097
2 7 3 4.5819 0.0727
2 7 4 24.7424 0.0426
2 7 5 -7.7234 -0.0655
2 7 6 -13.7824 -0.0738
2 7 7 6.2154 -0.0694
2 7 8 4.8892 -0.0273
2 7 9 0.1213 0.0532
2 7 10 2.1556 0.0598
2 7 11 -4.7507 0.0465
2 7 12 -8.9411 0.0083
2 7 13 3.4339 -0.0276
2 7 14 12.1362 -0.0384
2 7 15 0.7649 -0.0253
2 7 16 -8.4434 0.0110
2 7 17 -3.3722 0.0096
2 7 18 1.5723 0.0086
2 7 19 3.6916 -0.0078
2 7 20 1.8975 -0.0296
2 7 21 -2.6592 0.0160
2 8 0 0.0237 -1.5403
2 8 1 4.7082 0.1287
2 8 2 0.9425 0.5347
2 8 3 -3.1603 -0.0812
2 8 4 -0.8244 0.2590
2 8 5 1.9125 -0.0225
2 8 6 -1.0218 -0.2070
2 8 7 -0.6849 0.0174
2 8 8 2.8531 -0.0281
2 8 9 -1.6582 0.0377
2 8 10 -2.1711 0.0126
2 8 11 4.0010 -0.0180
2 8 12 -0.2413 0.0134
2 8 13 -4.2981 -0.0109
2 8 14 0.9962 0.0193
2 8 15 3.4088 -0.0231
2 8 16 0.6873 -0.0100
2 8 17 -3.3676 0.0165
2 8 18 -1.8827 0.0712
2 8 19 3.3138 0.0757
2 8 20 0.8389 -0.1779
2 8 21 -1.6292 -0.1104
2 9 0 -8.8292 0.1145
2 9 1 7.5351 -0.0987
2 9 2 0.5369 -0.0736
2 9 3 -3.9665 -0.0604
2 9 4 7.4359 -0.0211
2 9 5 -2.2417 0.0120
2 9 6 -7.0081 0.0335
2 9 7 7.4490 0.0315
2 9 8 0.5663 -0.0035
2 9 9 -8.5388 0.0260
2 9 10 2.7967 -0.0091
2 9 11 6.0320 -0.0214
2 9 12 -0.3321 0.0186
2 9 13 -2.7439 -0.0268
2 9 14 -2.5593 -0.0072
2 9 15 0.0244 -0.0005
2 9 16 2.2891 -0.0232
2 9 17 2.4194 0.0315
2 9 18 -1.0468 -0.0028
2 9 19 -3.9265 -0.0247
2 9 20 0.9488 0.0597
2 9 21 3.2660 0.0696
2 10 0 -0.6483 0.1464
2 10 1 0.5445 -0.0177
2 10 2 3.4278 0.1219
2 10 3 2.4512 -0.1123
2 10 4 -4.3851 0.0713
2 10 5 -5.1181 0.0543
2 10 6 3.8818 -0.1455
2 10 7 5.8270 0.0585
2 10 8 -2.3845 -0.0686
2 10 9 -4.7162 -0.0258
2 10 10 0.3357 0.1004
2 10 11 3.7622 -0.0569
2 10 12 1.3162 0.0658
2 10 13 -3.4464 0.0266
2 10 14 -1.7701 -0.0646
2 10 15 2.1393 0.0396
2 10 16 1.3776 -0.0380
2 10 17 0.2221 -0.0277
2 10 18 -0.9408 0.0484
2 10 19 -1.4786 0.0156
2 10 20 0.4951 -0.0999
2 10 21 1.0000 -0.0643
2 11 0 -3.7569 0.1124
2 11 1 3.8716 -0.1246
2 11 2 2.5855 -0.0848
2 11 3 2.8264 -0.0384
2 11 4 -0.4719 -0.0312
2 11 5 -7.0532 0.0736
2 11 6 -2.2212 0.0469
2 11 7 7.5556 0.0492
2 11 8 4.0388 0.0349
2 11 9 -4.8998 -0.0595
2 11 10 -4.1994 -0.0370
2 11 11 1.7827 -0.0390
2 11 12 3.1998 -0.0273
2 11 13 -0.9720 0.0304
2 11 14 -1.4050 0.0152
2 11 15 2.0063 0.0190
2 11 16 -0.7463 0.0331
2 11 17 -1.9500 0.0331
2 11 18 1.7708 -0.0202
2 11 19 -0.0186 -0.0580
2 11 20 -0.8866 0.0181
2 12 0 1.7543 1.4348
2 12 1 3.1545 -0.0939
2 12 2 0.1520 -0.4953
2 12 3 -4.4052 0.0677
2 12 4 -2.3870 -0.2577
2 12 5 6.3501 0.0171
2 12 6 3.9925 0.1643
2 12 7 -7.1226 -0.0233
2 12 8 -4.6883 0.0835
2 12 9 5.9644 -0.0215
2 12 10 4.4728 -0.0088
2 12 11 -4.1826 0.0126
2 12 12 -3.0745 -0.0588
2 12 13 2.5466 0.0172
2 12 14 0.8232 0.0177
2 12 15 -0.5305 0.0032
2 12 16 0.8454 -0.0957
2 12 17 -1.4959 -0.0299
2 12 18 -0.9436 0.1559
2 12 19 2.1641 0.0182
2 12 20 0.1831 -0.0188
2 13 0 -0.7632 -0.1094
2 13 1 2.4159 0.1470
2 13 2 -1.6980 0.0907
2 13 3 -4.8413 0.0501
2 13 4 3.9646 -0.0028
2 13 5 5.4859 -0.0391
2 13 6 -4.7830 -0.0158
2 13 7 -3.8332 -0.0345
2 13 8 3.3732 -0.0029
2 13 9 0.8097 -0.0053
2 13 10 -0.6641 -0.0060
2 13 11 1.1210 0.0343
2 13 12 -1.0724 0.0111
2 13 13 -0.8125 0.0049
2 13 14 0.8691 -0.0083
2 13 15 -0.0368 -0.0017
2 13 16 -0.3180 0.0235
2 13 17 -0.1301 -0.0101
2 13 18 0.7994 -0.0114
2 13 19 0.4334 -0.0471
2 14 0 9.7240 -0.2739
2 14 1 -2.1559 0.2134
2 14 2 -12.3565 -0.0707
2 14 3 1.2387 -0.0066
2 14 4 11.6130 -0.0219
2 14 5 -0.5740 -0.0738
2 14 6 -7.8837 0.1249
2 14 7 -0.0486 0.0086
2 14 8 3.1292 0.0375
2 14 9 0.1996 0.0168
2 14 10 0.9741 -0.0838
2 14 11 0.4411 0.0217
2 14 12 -3.7999 -0.0673
2 14 13 -0.9328 -0.0283
2 14 14 4.8557 0.0550
2 14 15 0.4756 0.0214
2 14 16 -3.9021 0.0575
2 14 17 0.1330 -0.0463
2 14 18 1.9346 0.0419
2 14 19 0.0298 0.0428
2 15 0 1.1717 -0.0525
2 15 1 2.5308 0.1079
2 15 2 -0.8504 0.0595
2 15 3 -2.5025 0.0023
2 15 4 0.6132 0.0143
2 15 5 2.6158 -0.0676
2 15 6 -0.8480 -0.0357
2 15 7 -3.3169 -0.0070
2 15 8 1.4309 -0.0248
2 15 9 3.5506 0.0442
2 15 10 -1.6106 0.0360
2 15 11 -1.7907 0.0192
2 15 12 0.6681 0.0166
2 15 13 -1.2292 -0.0174
2 15 14 0.9271 -0.0207
2 15 15 3.1003 -0.0531
2 15 16 -1.9437 0.0008
2 15 17 -2.8552 0.0480
2 15 18 1.9912 -0.0531
2 16 0 2.0344 -1.1981
2 16 1 2.8615 0.0731
2 16 2 -3.5438 0.3970
2 16 3 -2.3264 -0.0857
2 16 4 4.0368 0.2552
2 16 5 1.5418 0.0001
2 16 6 -3.0124 -0.1458
2 16 7 -0.8274 0.0439
2 16 8 0.8026 -0.1232
2 16 9 0.2996 -0.0023
2 16 10 1.2294 0.0244
2 16 11 0.0256 -0.0289
2 16 12 -2.3675 0.0818
2 16 13 -0.2265 0.0182
2 16 14 2.9358 0.0870
2 16 15 0.3120 -0.0018
2 16 16 -2.7853 -0.2104
2 16 17 -0.3298 -0.0301
2 17 0 -0.9629 0.0971
2 17 1 -0.2107 -0.1509
2 17 2 1.1691 -0.0987
2 17 3 1.2929 -0.0464
2 17 4 -1.2834 0.0103
2 17 5 -1.4882 0.0571
2 17 6 0.5869 0.0266
2 17 7 1.5904 0.0191
2 17 8 0.5863 -0.0096
2 17 9 -2.2267 -0.0031
2 17 10 -1.0326 0.0073
2 17 11 2.8310 -0.0178
2 17 12 0.3169 -0.0050
2 17 13 -2.6669 -0.0281
2 17 14 0.7964 -0.0172
2 17 15 1.6220 0.0295
2 17 16 -1.2655 0.0224
2 18 0 -4.5483 0.3054
2 18 1 0.5082 -0.0794
2 18 2 2.6690 -0.0161
2 18 3 -0.5194 -0.0469
2 18 4 0.1228 0.0036
2 18 5 -0.0199 0.0636
2 18 6 -2.4556 -0.0880
2 18 7 0.8935 0.0329
2 18 8 3.4220 -0.0121
2 18 9 -1.8826 -0.0623
2 18 10 -3.2054 0.1029
2 18 11 2.5879 -0.0206
2 18 12 2.5798 0.0067
2 18 13 -2.4949 0.0814
2 18 14 -1.7580 -0.1123
2 18 15 1.5431 -0.0647
2 19 0 -0.0033 0.0813
2 19 1 -0.9069 -0.1049
2 19 2 -1.0090 0.0201
2 19 3 0.2529 -0.0084
2 19 4 1.3700 -0.0507
2 19 5 0.8180 0.0843
2 19 6 -0.8136 0.0022
2 19 7 -2.0199 -0.0096
2 19 8 0.5642 0.0431
2 19 9 2.3582 -0.0682
2 19 10 -0.9784 -0.0161
2 19 11 -1.7380 0.0354
2 19 12 1.0706 -0.0319
2 19 13 0.9887 -0.0043
2 20 0 -1.1719 0.4496
2 20 1 0.0340 -0.0339
2 20 2 1.0549 -0.0587
2 20 3 -1.4108 0.0322
2 20 4 -0.0590 -0.1209
2 20 5 2.2856 0.0017
2 20 6 -0.9851 -0.0039
2 20 7 -2.1655 -0.0289
2 20 8 1.2583 0.0989
2 20 9 1.5110 -0.0149
2 20 10 -0.8009 -0.0242
2 20 11 -0.8296 0.0833
2 21 5 -1.4012 0.0428
2 21 6 -2.1288 0.0989
3 -19 0 -0.0413 0.2287
3 -19 1 1.6938 0.0804
3 -19 2 0.2496 -0.0689
3 -19 3 -0.7829 -0.1423
3 -18 0 3.0956 -0.3720
3 -18 1 -1.7670 0.1122
3 -18 2 -3.7953 0.2737
3 -18 3 0.9267 -0.1789
3 -18 4 3.1709 -0.0081
3 -18 5 -0.2477 0.1093
3 -17 0 -4.1434 0.1179
3 -17 1 0.8214 0.0595
3 -17 2 3.9998 -0.0631
3 -17 3 -0.1631 -0.0819
3 -17 4 -2.7554 -0.1094
3 -17 5 -0.0205 -0.0428
3 -17 6 1.5604 0.2329
3 -17 7 -0.0851 0.1337
3 -16 0 -3.8159 0.9889
3 -16 1 -2.9239 0.0131
3 -16 2 2.0921 -0.2910
3 -16 3 2.2540 0.0067
3 -16 4 0.0137 -0.1555
3 -16 5 -1.1540 -0.0542
3 -16 6 -1.7604 0.0759
3 -16 7 0.3660 0.0289
3 -16 8 1.8725 0.1644
3 -16 9 -0.1444 0.0826
3 -15 0 -1.9879 -0.1024
3 -15 1 -2.0076 0.0976
3 -15 2 0.7730 0.0662
3 -15 3 3.5892 -0.0507
3 -15 4 0.6077 0.0028
3 -15 5 -3.3725 -0.0353
3 -15 6 -1.2239 -0.0293
3 -15 7 2.0301 0.0649
3 -15 8 0.8777 0.0045
3 -15 9 -1.0557 0.0082
3 -15 10 -0.2541 0.0266
3 -14 0 -7.2237 0.4076
3 -14 1 0.5094 0.0092
3 -14 2 4.1246 -0.2314
3 -14 3 0.9978 0.0952
3 -14 4 -0.3429 -0.1288
3 -14 5 -1.1724 -0.0522
3 -14 6 -2.1334 0.1827
3 -14 7 0.6166 -0.0294
3 -14 8 2.7807 -0.0058
3 -14 9 -0.5714 0.0180
3 -14 10 -2.3538 -0.0622
3 -14 11 0.8589 0.0287
3 -13 0 3.6029 -0.1144
3 -13 1 1.2083 -0.0436
3 -13 2 -0.1125 0.0781
3 -13 3 -1.8371 0.1062
3 -13 4 -2.4431 0.0309
3 -13 5 0.8548 -0.0345
3 -13 6 3.7227 -0.0520
3 -13 7 0.2062 -0.0417
3 -13 8 -3.9409 -0.0352
3 -13 9 0.0510 0.0107
3 -13 10 3.1722 0.1336
3 -13 11 -0.6948 0.0438
3 -13 12 -1.8181 -0.1814
3 -12 0 0.0076 -1.1933
3 -12 1 1.1098 -0.0065
3 -12 2 1.1948 0.3788
3 -12 3 -3.8954 0.0045
3 -12 4 -2.1458 0.1548
3 -12 5 3.9506 0.0298
3 -12 6 1.5971 -0.1443
3 -12 7 -2.1178 -0.0468
3 -12 8 0.2750 0.0022
3 -12 9 0.4073 -0.0080
3 -12 10 -1.7328 0.0531
3 -12 11 0.3293 0.0938
3 -12 12 1.8204 -0.0806
3 -12 13 -0.4230 -0.1153
3 -11 0 0.7391 0.0467
3 -11 1 -3.1244 -0.0534
3 -11 2 -0.8572 -0.0034
3 -11 3 1.3965 0.0047
3 -11 4 2.3422 -0.0113
3 -11 5 2.0978 -0.0120
3 -11 6 -3.7274 -0.0103
3 -11 7 -3.9374 0.0056
3 -11 8 3.2612 -0.0039
3 -11 9 2.8537 0.0170
3 -11 10 -1.6790 0.0253
3 -11 11 -1.0632 -0.0164
3 -11 12 0.8122 -0.0183
3 -11 13 0.3398 -0.0052
3 -11 14 -0.7348 0.0270
3 -10 0 -4.5887 -0.3396
3 -10 1 1.1510 0.1730
3 -10 2 6.9279 0.2217
3 -10 3 -0.3775 -0.1942
3 -10 4 -6.9633 0.1630
3 -10 5 1.1638 0.0448
3 -10 6 6.6437 -0.1929
3 -10 7 -1.9114 0.0760
3 -10 8 -5.7798 -0.0565
3 -10 9 1.2010 -0.0329
3 -10 10 3.2646 0.1058
3 -10 11 0.1255 -0.0558
3 -10 12 -0.0983 0.0664
3 -10 13 -0.5304 0.0522
3 -10 14 -1.7618 -0.1443
3 -10 15 0.0331 0.0012
3 -9 0 -14.4253 0.1351
3 -9 1 1.3533 -0.0459
3 -9 2 8.8914 -0.0885
3 -9 3 -1.0390 -0.0740
3 -9 4 -4.8720 -0.0466
3 -9 5 0.1128 0.0441
3 -9 6 2.4070 0.0502
3 -9 7 -0.1531 0.0427
3 -9 8 0.1742 0.0229
3 -9 9 1.4013 -0.0232
3 -9 10 -1.6010 0.0081
3 -9 11 -2.2543 -0.0462
3 -9 12 1.0560 -0.0605
3 -9 13 1.9964 0.0534
3 -9 14 -0.2719 -0.0139
3 -9 15 -1.4464 -0.0274
3 -9 16 0.2217 0.1113
3 -8 0 -0.3951 1.3042
3 -8 1 -6.6121 0.0058
3 -8 2 2.2252 -0.4035
3 -8 3 6.0620 0.0284
3 -8 4 -2.3265 -0.1878
3 -8 5 -4.4433 -0.0468
3 -8 6 0.4179 0.1292
3 -8 7 2.9985 0.0323
3 -8 8 1.3107 0.0283
3 -8 9 -2.1019 0.0113
3 -8 10 -2.5068 0.0062
3 -8 11 1.7171 -0.0341
3 -8 12 3.8023 -0.0301
3 -8 13 -1.4930 -0.0093
3 -8 14 -4.0498 -0.0716
3 -8 15 0.9698 0.0596
3 -8 16 2.4618 0.1789
3 -8 17 -0.2824 -0.0233
3 -7 0 -7.2246 -0.0779
3 -7 1 1.9771 0.1007
3 -7 2 7.8417 0.0132
3 -7 3 -1.1206 -0.0008
3 -7 4 0.0122 0.0241
3 -7 5 1.9938 -0.0148
3 -7 6 -3.8765 0.0228
3 -7 7 -1.3250 0.0055
3 -7 8 1.4747 -0.0338
3 -7 9 -1.1771 0.0054
3 -7 10 0.3127 -0.0069
3 -7 11 2.2511 -0.0253
3 -7 12 1.1391 0.0055
3 -7 13 -0.4274 0.0175
3 -7 14 -2.5241 0.0305
3 -7 15 -1.6121 0.0327
3 -7 16 1.9530 -0.0545
3 -7 17 1.3493 -0.0801
3 -6 0 6.4483 0.0977
3 -6 1 -3.6343 -0.2765
3 -6 2 -4.3875 -0.1358
3 -6 3 -3.6249 0.2077
3 -6 4 -0.5125 -0.1077
3 -6 5 10.1274 -0.0330
3 -6 6 4.9400 0.1284
3 -6 7 -12.6267 -0.0825
3 -6 8 -7.1166 0.0398
3 -6 9 10.7683 0.0389
3 -6 10 8.4083 -0.0691
3 -6 11 -7.9741 0.0571
3 -6 12 -8.2720 -0.0082
3 -6 13 6.6641 -0.0624
3 -6 14 5.0842 0.0364
3 -6 15 -5.8645 0.0005
3 -6 16 -0.8961 -0.0747
3 -6 17 3.8767 0.0202
3 -6 18 -0.8923 0.1561
3 -5 0 4.5083 -0.0501
3 -5 1 7.6364 0.1536
3 -5 2 -0.1180 0.0551
3 -5 3 -12.2717 0.0303
3 -5 4 -3.5511 0.0282
3 -5 5 8.8626 -0.0712
3 -5 6 3.8560 -0.0420
3 -5 7 -4.2735 -0.0088
3 -5 8 -3.3312 -0.0171
3 -5 9 2.6523 0.0305
3 -5 10 3.2140 0.0150
3 -5 11 -1.2489 0.0119
3 -5 12 -2.0110 0.0198
3 -5 13 -2.1386 -0.0285
3 -5 14 -0.0145 -0.0004
3 -5 15 4.7372 -0.0051
3 -5 16 1.1189 0.0090
3 -5 17 -3.8790 0.0677
3 -5 18 -1.1468 -0.0993
3 -5 19 1.1645 -0.1120
3 -4 0 4.9510 -1.3903
3 -4 1 4.7663 0.0099
3 -4 2 -16.2488 0.4517
3 -4 3 -6.5944 -0.0555
3 -4 4 19.2725 0.1520
3 -4 5 5.8524 0.0737
3 -4 6 -12.8137 -0.1362
3 -4 7 -4.6625 -0.0229
3 -4 8 4.7853 0.0221
3 -4 9 3.2125 -0.0497
3 -4 10 -0.9401 -0.0116
3 -4 11 -1.2932 0.0562
3 -4 12 -0.8478 -0.0157
3 -4 13 -0.5968 -0.0008
3 -4 14 2.6606 0.0059
3 -4 15 2.0583 -0.0182
3 -4 16 -2.6321 0.0949
3 -4 17 -2.4588 -0.0268
3 -4 18 0.5966 -0.1567
3 -4 19 1.2394 0.0393
3 -3 0 -8.1398 0.0986
3 -3 1 7.9483 -0.1197
3 -3 2 7.9012 -0.0409
3 -3 3 -13.7622 0.0056
3 -3 4 -3.5260 0.0059
3 -3 5 15.7630 0.0090
3 -3 6 -0.5884 -0.0268
3 -3 7 -11.4722 -0.0121
3 -3 8 1.3231 0.0030
3 -3 9 5.5319 0.0068
3 -3 10 0.6872 0.0322
3 -3 11 -2.8620 0.0125
3 -3 12 -1.3934 0.0152
3 -3 13 2.2076 0.0119
3 -3 14 -0.9937 -0.0471
3 -3 15 -0.8287 -0.0358
3 -3 16 3.1827 -0.0457
3 -3 17 -0.5238 -0.0254
3 -3 18 -2.4311 0.1415
3 -3 19 0.5148 0.0972
3 -2 0 -14.0605 -0.0922
3 -2 1 -27.4935 0.1517
3 -2 2 11.9989 0.1353
3 -2 3 25.5105 -0.1299
3 -2 4 -3.6519 0.1481
3 -2 5 -19.2854 -0.0060
3 -2 6 -5.3413 -0.1404
3 -2 7 10.4170 0.0781
3 -2 8 7.4110 -0.0851
3 -2 9 -2.2614 -0.0200
3 -2 10 -3.9081 0.0919
3 -2 11 -1.8800 -0.0440
3 -2 12 1.0955 0.0454
3 -2 13 3.6776 0.0279
3 -2 14 -0.3811 -0.0668
3 -2 15 -6.2992 0.0174
3 -2 16 -0.4752 0.0134
3 -2 17 8.0841 -0.0345
3 -2 18 1.5351 0.0507
3 -2 19 -5.7829 0.0289
3 -2 20 -1.4968 -0.1562
3 -1 0 -14.4280 0.1030
3 -1 1 1.3095 -0.1041
3 -1 2 21.3927 -0.0775
3 -1 3 4.9956 -0.0791
3 -1 4 -17.7564 -0.0574
3 -1 5 -4.9586 0.0615
3 -1 6 8.1312 0.0782
3 -1 7 -0.2933 0.0448
3 -1 8 -0.1784 0.0271
3 -1 9 3.7763 -0.0127
3 -1 10 -2.3961 -0.0549
3 -1 11 -3.9125 -0.0533
3 -1 12 1.7148 -0.0168
3 -1 13 3.3339 0.0144
3 -1 14 -2.1249 0.0445
3 -1 15 -2.3291 0.0293
3 -1 16 4.3386 -0.0214
3 -1 17 0.3052 -0.0083
3 -1 18 -4.9148 0.0155
3 -1 19 1.0776 0.0024
3 -1 20 2.4456 0.0058
3 0 0 -59.0600 1.3657
3 0 1 19.8094 -0.0679
3 0 2 48.3652 -0.3552
3 0 3 -12.8295 0.0134
3 0 4 -27.5750 -0.2687
3 0 5 6.8500 0.0104
3 0 6 6.4426 0.1749
3 0 7 -1.2879 0.0157
3 0 8 8.0892 -0.0075
3 0 9 -2.1468 -0.0110
3 0 10 -13.5040 -0.0073
3 0 11 2.0734 -0.0232
3 0 12 12.5136 0.0439
3 0 13 -0.2656 0.0184
3 0 14 -9.5103 -0.0219
3 0 15 -1.1718 0.0161
3 0 16 6.1547 -0.0871
3 0 17 1.6659 -0.0452
3 0 18 -2.5491 0.0473
3 0 19 -1.1115 0.0974
3 0 20 -0.0149 0.1271
3 1 0 5.8007 -0.1087
3 1 1 -1.2085 0.0361
3 1 2 -4.5765 0.0680
3 1 3 0.4478 0.0630
3 1 4 -0.7070 0.0073
3 1 5 -2.8470 -0.0081
3 1 6 5.6750 -0.0246
3 1 7 -0.2294 -0.0197
3 1 8 -8.1281 0.0197
3 1 9 8.2159 -0.0042
3 1 10 8.3796 -0.0069
3 1 11 -12.8492 -0.0090
3 1 12 -7.2155 -0.0292
3 1 13 10.6984 0.0064
3 1 14 5.1523 0.0246
3 1 15 -5.6047 0.0316
3 1 16 -2.5093 0.0299
3 1 17 1.7814 -0.0076
3 1 18 0.0128 -0.0141
3 1 19 -0.4079 -0.0522
3 1 20 1.0179 -0.0749
3 1 21 0.6549 0.0308
3 2 0 -0.9861 0.1729
3 2 1 -23.0489 -0.1815
3 2 2 10.9753 -0.1857
3 2 3 13.1810 0.1880
3 2 4 -14.1810 -0.1775
3 2 5 -4.9384 0.0144
3 2 6 11.0417 0.1705
3 2 7 0.9308 -0.1069
3 2 8 -4.6331 0.1232
3 2 9 0.1729 -0.0191
3 2 10 -1.7172 -0.1227
3 2 11 -0.8506 0.1012
3 2 12 4.9295 -0.0675
3 2 13 0.7968 -0.0128
3 2 14 -4.5388 0.0695
3 2 15 0.7633 -0.0609
3 2 16 3.1179 0.0058
3 2 17 -1.8173 0.0154
3 2 18 -2.4427 0.0001
3 2 19 0.8799 0.0308
3 2 20 1.6993 0.0463
3 2 21 0.1695 -0.0124
3 3 0 10.3497 -0.2297
3 3 1 5.6183 0.0765
3 3 2 -10.3972 0.1026
3 3 3 -14.5927 0.0852
3 3 4 2.8745 0.1178
3 3 5 18.7536 -0.0510
3 3 6 5.3769 -0.1121
3 3 7 -17.7039 -0.0833
3 3 8 -7.3355 -0.0643
3 3 9 14.6640 0.0409
3 3 10 4.2448 0.0883
3 3 11 -10.9362 0.0695
3 3 12 -1.9282 0.0475
3 3 13 6.2378 -0.0327
3 3 14 2.2981 -0.0842
3 3 15 -1.8611 -0.0432
3 3 16 -2.8561 -0.0078
3 3 17 -0.5823 0.0142
3 3 18 1.8248 0.0627
3 3 19 1.1880 0.0391
3 3 20 -0.1455 -0.0616
3 3 21 -0.6954 -0.0482
3 4 0 5.0531 -1.4737
3 4 1 -0.2914 0.1092
3 4 2 8.0374 0.3595
3 4 3 -0.3619 0.0237
3 4 4 -17.1752 0.3641
3 4 5 5.8973 -0.0694
3 4 6 17.9944 -0.1647
3 4 7 -11.6045 -0.0368
3 4 8 -14.7553 -0.1280
3 4 9 11.5932 0.0668
3 4 10 11.5572 0.0813
3 4 11 -7.2553 0.0355
3 4 12 -7.3701 -0.0036
3 4 13 4.3620 -0.0586
3 4 14 1.7455 -0.0096
3 4 15 -3.9852 -0.0308
3 4 16 2.1247 0.0492
3 4 17 3.1193 0.0369
3 4 18 -2.4800 0.0060
3 4 19 -1.4254 0.0521
3 4 20 1.4466 -0.1400
3 4 21 0.7289 -0.0583
3 5 0 -6.3114 0.1573
3 5 1 -9.5216 -0.0459
3 5 2 4.4942 -0.0770
3 5 3 9.6361 -0.0716
3 5 4 1.3738 -0.0361
3 5 5 -10.3667 0.0326
3 5 6 -5.7071 0.0422
3 5 7 10.9753 0.0167
3 5 8 6.4724 -0.0037
3 5 9 -8.8614 -0.0141
3 5 10 -5.5128 -0.0113
3 5 11 3.8786 0.0251
3 5 12 3.7511 0.0236
3 5 13 0.5050 -0.0051
3 5 14 -1.2960 -0.0123
3 5 15 -2.0246 -0.0467
3 5 16 -0.1202 -0.0294
3 5 17 1.9658 0.0156
3 5 18 -0.6042 0.0144
3 5 19 -1.8123 0.0494
3 5 20 1.6288 0.0516
3 5 21 1.4606 -0.0047
3 6 0 2.2099 -0.1008
3 6 1 -9.7845 0.2715
3 6 2 0.7062 0.1888
3 6 3 18.0385 -0.2633
3 6 4 -5.9546 0.1413
3 6 5 -21.1805 -0.0083
3 6 6 9.5121 -0.1728
3 6 7 16.7231 0.1747
3 6 8 -7.1030 -0.1146
3 6 9 -8.3800 -0.0305
3 6 10 1.3764 0.1244
3 6 11 2.5847 -0.1236
3 6 12 1.9657 0.0856
3 6 13 -1.0037 0.0452
3 6 14 -2.2608 -0.0787
3 6 15 0.7380 0.0643
3 6 16 2.4398 -0.0399
3 6 17 -0.3282 -0.0040
3 6 18 -2.8546 0.0324
3 6 19 0.4060 -0.0849
3 6 20 1.9059 -0.0452
3 6 21 -0.5263 0.0500
3 7 0 -14.8375 0.1518
3 7 1 1.6435 -0.1353
3 7 2 18.0552 -0.0832
3 7 3 -4.2051 -0.0547
3 7 4 -13.6737 -0.0706
3 7 5 8.2220 0.0659
3 7 6 6.8215 0.0896
3 7 7 -8.2669 0.0691
3 7 8 -2.8475 0.0306
3 7 9 3.1080 -0.0546
3 7 10 0.1189 -0.0707
3 7 11 2.0720 -0.0514
3 7 12 4.4973 -0.0082
3 7 13 -2.6521 0.0242
3 7 14 -7.8294 0.0420
3 7 15 -0.1692 0.0434
3 7 16 5.4893 0.0040
3 7 17 2.6592 -0.0087
3 7 18 -0.2463 -0.0393
3 7 19 -3.1510 -0.0242
3 7 20 -1.9960 0.0598
3 7 21 1.9944 -0.0011
3 8 0 1.6164 1.5226
3 8 1 -3.8195 -0.0783
3 8 2 -2.6851 -0.4991
3 8 3 1.2046 0.0051
3 8 4 3.2188 -0.2563
3 8 5 0.1822 0.0413
3 8 6 -1.7630 0.1633
3 8 7 -0.5700 0.0285
3 8 8 -0.6872 0.0584
3 8 9 1.8183 -0.0638
3 8 10 1.1414 -0.0112
3 8 11 -3.7521 -0.0162
3 8 12 0.4028 -0.0029
3 8 13 4.4338 0.0528
3 8 14 -0.8942 -0.0484
3 8 15 -3.8491 0.0230
3 8 16 -0.4681 0.0011
3 8 17 3.4433 -0.0514
3 8 18 1.2716 -0.0204
3 8 19 -2.8617 -0.0266
3 8 20 -0.4264 0.1637
3 8 21 1.2112 0.0610
3 9 0 9.4137 -0.1706
3 9 1 -7.6824 0.1175
3 9 2 -1.3994 0.0957
3 9 3 4.8059 0.0550
3 9 4 -6.2598 0.0314
3 9 5 1.0759 -0.0033
3 9 6 5.6557 -0.0448
3 9 7 -6.5224 -0.0397
3 9 8 0.7315 -0.0063
3 9 9 8.3837 -0.0328
3 9 10 -3.4560 0.0255
3 9 11 -6.9336 0.0276
3 9 12 -0.2639 -0.0219
3 9 13 4.3948 0.0410
3 9 14 4.4038 0.0042
3 9 15 -1.7946 -0.0135
3 9 16 -4.7373 0.0259
3 9 17 -0.8576 -0.0333
3 9 18 3.2107 -0.0103
3 9 19 2.6812 0.0066
3 9 20 -2.0824 -0.0412
3 9 21 -2.6064 -0.0129
3 10 0 -0.4187 -0.0366
3 10 1 0.0406 -0.0954
3 10 2 -0.8834 -0.1463
3 10 3 -2.4469 0.1258
3 10 4 2.1299 -0.1167
3 10 5 4.3979 0.0126
3 10 6 -3.8843 0.1756
3 10 7 -4.5378 -0.1027
3 10 8 4.7609 0.0937
3 10 9 2.8722 0.0064
3 10 10 -3.2448 -0.1264
3 10 11 -1.1925 0.0808
3 10 12 0.3551 -0.0866
3 10 13 0.4449 -0.0113
3 10 14 1.5825 0.0947
3 10 15 0.2846 -0.0741
3 10 16 -1.8688 0.0386
3 10 17 -1.1348 0.0657
3 10 18 1.3844 -0.0411
3 10 19 0.8825 -0.0649
3 10 20 -0.7210 0.0459
3 11 0 2.8721 -0.0750
3 11 1 -2.2726 0.1915
3 11 2 -2.6489 0.0513
3 11 3 -1.9845 0.0212
3 11 4 1.5552 0.0530
3 11 5 4.8812 -0.0974
3 11 6 0.3551 -0.0590
3 11 7 -5.1048 -0.0453
3 11 8 -1.6630 -0.0361
3 11 9 2.0994 0.0833
3 11 10 1.5935 0.0565
3 11 11 1.9860 0.0341
3 11 12 -1.0191 0.0084
3 11 13 -3.4514 -0.0442
3 11 14 0.5133 -0.0229
3 11 15 1.5678 -0.0317
3 11 16 0.1510 -0.0001
3 11 17 0.5482 0.0011
3 11 18 -0.5121 -0.0264
3 11 19 -0.6134 0.0466
3 11 20 0.0336 0.0425
3 12 0 -3.0081 -1.4293
3 12 1 -2.8972 0.0991
3 12 2 1.7926 0.4531
3 12 3 5.3073 -0.0114
3 12 4 0.2019 0.2953
3 12 5 -8.1295 -0.0572
3 12 6 -2.1383 -0.1563
3 12 7 9.0787 0.0030
3 12 8 3.6790 -0.1137
3 12 9 -7.3741 0.0478
3 12 10 -4.2598 0.0197
3 12 11 4.8988 -0.0014
3 12 12 3.0171 0.0525
3 12 13 -3.0349 -0.0323
3 12 14 -0.5735 0.0102
3 12 15 1.2536 -0.0155
3 12 16 -0.8673 0.0902
3 12 17 0.5552 0.0541
3 12 18 0.3883 -0.2328
3 12 19 -1.3543 -0.0400
3 13 0 0.8574 0.1461
3 13 1 -1.7363 -0.2115
3 13 2 3.1805 -0.0977
3 13 3 4.6301 -0.0308
3 13 4 -6.1958 -0.0176
3 13 5 -5.8875 0.0431
3 13 6 6.1592 0.0439
3 13 7 4.3854 0.0440
3 13 8 -3.3318 -0.0047
3 13 9 -0.9825 -0.0077
3 13 10 0.0804 -0.0118
3 13 11 -1.3053 -0.0276
3 13 12 1.2197 0.0099
3 13 13 0.8761 -0.0217
3 13 14 -0.4675 -0.0027
3 13 15 0.2418 0.0175
3 13 16 -0.3032 -0.0185
3 13 17 0.1424 0.0312
3 13 18 -0.1085 0.0157
3 13 19 -1.0363 0.0019
3 14 0 -8.5218 0.2022
3 14 1 2.4575 -0.1284
3 14 2 10.5311 0.1100
3 14 3 -2.0020 -0.0247
3 14 4 -9.2964 0.0405
3 14 5 1.4853 0.0314
3 14 6 5.4497 -0.1633
3 14 7 -0.4830 0.0308
3 14 8 -1.3664 -0.0433
3 14 9 -0.1433 -0.0043
3 14 10 -1.4495 0.1243
3 14 11 -0.4405 -0.0400
3 14 12 3.0888 0.0590
3 14 13 1.2500 0.0207
3 14 14 -3.5413 -0.0825
3 14 15 -1.0248 -0.0348
3 14 16 2.6005 -0.0700
3 14 17 0.2712 0.1148
3 14 18 -1.1268 0.0431
3 15 0 -1.2338 0.0332
3 15 1 -1.9395 -0.1606
3 15 2 0.1534 -0.0462
3 15 3 1.9931 0.0189
3 15 4 0.7842 -0.0228
3 15 5 -2.3461 0.1017
3 15 6 -0.8778 0.0535
3 15 7 3.2740 -0.0118
3 15 8 0.0576 -0.0031
3 15 9 -3.6644 -0.0797
3 15 10 0.8726 -0.0180
3 15 11 1.9908 0.0096
3 15 12 -0.7719 -0.0121
3 15 13 0.8656 0.0430
3 15 14 -0.4006 -0.0009
3 15 15 -2.2787 0.0160
3 15 16 1.4585 0.0364
3 15 17 1.5041 -0.0432
3 15 18 -1.6035 0.0016
3 16 0 -1.5828 1.2678
3 16 1 -2.8387 -0.1320
3 16 2 3.1834 -0.4186
3 16 3 2.3857 0.0456
3 16 4 -4.0349 -0.3002
3 16 5 -1.4764 0.0546
3 16 6 3.4058 0.1943
3 16 7 0.4883 -0.0263
3 16 8 -1.2958 0.1235
3 16 9 0.1324 -0.0410
3 16 10 -0.8410 -0.0431
3 16 11 -0.2301 0.0211
3 16 12 1.9358 -0.0929
3 16 13 0.1304 0.0114
3 16 14 -2.2679 -0.0643
3 16 15 -0.1676 0.0198
3 16 16 1.9822 0.2303
3 16 17 0.3577 -0.0259
3 17 0 0.0485 -0.0872
3 17 1 -0.5465 0.2044
3 17 2 -0.8084 0.0772
3 17 3 -0.5584 0.0341
3 17 4 1.5590 0.0078
3 17 5 0.8876 -0.0610
3 17 6 -1.2502 -0.0355
3 17 7 -1.0989 -0.0503
3 17 8 0.1612 -0.0003
3 17 9 1.6435 0.0375
3 17 10 0.6642 0.0149
3 17 11 -2.0037 0.0407
3 17 12 -0.7461 -0.0022
3 17 13 1.8242 -0.0319
3 17 14 0.2329 -0.0027
3 17 15 -1.1603 0.0047
3 17 16 0.4312 0.0083
3 18 0 4.7295 -0.2349
3 18 1 -1.1264 0.0497
3 18 2 -2.9994 -0.0083
3 18 3 1.5838 0.0559
3 18 4 0.5412 -0.0198
3 18 5 -0.8687 -0.0274
3 18 6 1.4752 0.1318
3 18 7 -0.5735 -0.0693
3 18 8 -2.3965 -0.0043
3 18 9 1.9415 0.0529
3 18 10 2.2638 -0.1550
3 18 11 -2.5494 0.0471
3 18 12 -1.6668 0.0865
3 18 13 2.1269 -0.0704
3 18 14 0.9804 0.0303
3 19 0 -0.0780 -0.0862
3 19 1 0.8837 0.1487
3 19 2 1.2001 -0.0193
3 19 3 -0.3805 -0.0090
3 19 4 -1.5047 0.0356
3 19 5 -0.7030 -0.0706
3 19 6 1.0190 0.0023
3 19 7 1.9465 -0.0110
3 19 8 -0.9641 -0.0205
3 19 9 -2.1343 0.0998
3 19 10 1.4276 0.0029
3 19 11 1.2332 -0.0568
3 19 12 -1.3904 0.0011
3 20 1 -0.0198 0.0311
3 20 2 -1.1616 -0.0344
3 20 3 1.1222 -0.0140
3 20 4 0.2257 0.0889
3 20 5 -1.8477 -0.0046
3 20 6 0.8708 0.0660
3 20 7 1.7298 -0.0049
3 20 8 -1.2245 -0.1539
3 20 9 -1.1288 0.0551
4 -19 0 -0.1372 -0.2038
4 -19 1 -0.4410 -0.1558
4 -18 0 -1.6522 0.3205
4 -18 1 3.3953 -0.1905
4 -18 2 2.2573 -0.1432
4 -18 3 -2.4325 0.2057
4 -18 4 -1.9671 -0.0904
4 -17 0 4.3354 -0.2140
4 -17 1 -0.7548 -0.0826
4 -17 2 -3.6613 0.1085
4 -17 3 0.4233 0.0836
4 -17 4 1.9425 0.1214
4 -17 5 -0.3889 0.0838
4 -17 6 -0.7026 -0.2378
4 -16 0 2.3797 -0.9678
4 -16 1 3.3423 -0.0558
4 -16 2 -1.3665 0.3511
4 -16 3 -2.2524 -0.0067
4 -16 4 0.2405 0.0317
4 -16 5 0.8252 0.1173
4 -16 6 0.6615 0.0211
4 -16 7 -0.0990 -0.1477
4 -16 8 -0.6816 -0.1790
4 -15 0 1.7252 0.0719
4 -15 1 1.3566 -0.0947
4 -15 2 -0.9827 -0.0284
4 -15 3 -2.9104 0.0767
4 -15 4 -0.3535 -0.0187
4 -15 5 2.7460 0.0487
4 -15 6 1.2168 0.0330
4 -15 7 -1.6034 -0.1741
4 -15 8 -0.8943 -0.0258
4 -15 9 0.9048 0.1526
4 -14 0 4.8936 -0.4722
4 -14 1 -0.1286 0.1015
4 -14 2 -3.1822 0.2128
4 -14 3 -0.6569 -0.1160
4 -14 4 0.6358 0.1687
4 -14 5 0.4145 0.0032
4 -14 6 1.1556 -0.1303
4 -14 7 0.1381 0.0728
4 -14 8 -1.5831 -0.1263
4 -14 9 -0.0079 -0.0071
4 -14 10 1.2386 0.1474
4 -13 0 -4.4000 0.1978
4 -13 1 -1.1740 0.0207
4 -13 2 1.5172 -0.1100
4 -13 3 1.0519 -0.1220
4 -13 4 1.3191 -0.0557
4 -13 5 0.2324 0.0630
4 -13 6 -3.2570 0.0674
4 -13 7 -0.9559 0.0176
4 -13 8 3.6093 0.0782
4 -13 9 0.0844 0.0214
4 -13 10 -2.5177 -0.1985
4 -13 11 1.0145 -0.0814
4 -13 12 1.1343 0.1984
4 -12 0 0.7156 1.3136
4 -12 1 -0.3884 -0.0412
4 -12 2 -1.3782 -0.4588
4 -12 3 2.1941 -0.0051
4 -12 4 1.9843 -0.1153
4 -12 5 -2.4615 -0.0006
4 -12 6 -1.5949 0.1102
4 -12 7 1.3951 0.0012
4 -12 8 0.1540 0.0173
4 -12 9 -0.2484 0.0861
4 -12 10 1.0352 -0.0588
4 -12 11 -0.1947 -0.1843
4 -12 12 -1.2256 0.1252
4 -12 13 0.0769 0.1508
4 -11 0 1.0313 -0.0463
4 -11 1 1.5024 0.0592
4 -11 2 -1.1737 0.0234
4 -11 3 0.3191 -0.0025
4 -11 4 -0.2962 -0.0139
4 -11 5 -2.5656 0.0187
4 -11 6 2.1130 0.0131
4 -11 7 3.0136 -0.0211
4 -11 8 -2.2349 0.0384
4 -11 9 -1.5586 0.0089
4 -11 10 1.1335 -0.0833
4 -11 11 0.3004 -0.0307
4 -11 12 -0.5973 0.0636
4 -11 13 -0.2086 0.0524
4 -11 14 0.6800 -0.0356
4 -10 0 3.6798 0.4743
4 -10 1 -0.9523 -0.2854
4 -10 2 -6.0577 -0.2992
4 -10 3 -0.3356 0.2347
4 -10 4 6.3973 -0.1811
4 -10 5 -0.0452 -0.0087
4 -10 6 -6.1067 0.2295
4 -10 7 1.2671 -0.1097
4 -10 8 5.0583 0.0793
4 -10 9 -1.4847 0.0244
4 -10 10 -2.6227 -0.1444
4 -10 11 0.5233 0.0568
4 -10 12 -0.0110 -0.0973
4 -10 13 0.2967 -0.0118
4 -10 14 1.2557 0.2448
4 -10 15 -0.2901 -0.0367
4 -9 0 13.1957 -0.2152
4 -9 1 -4.1085 0.0951
4 -9 2 -8.9303 0.1271
4 -9 3 3.4103 0.0697
4 -9 4 4.9775 0.0559
4 -9 5 -2.2446 -0.0701
4 -9 6 -1.7638 -0.0770
4 -9 7 1.3312 -0.0454
4 -9 8 -1.4170 -0.0279
4 -9 9 -1.2108 0.0524
4 -9 10 2.9390 0.0425
4 -9 11 1.4232 0.0433
4 -9 12 -2.1994 0.0090
4 -9 13 -1.4663 -0.0851
4 -9 14 1.0614 0.0212
4 -9 15 1.3611 0.0577
4 -8 0 -0.9647 -1.5343
4 -8 1 6.4547 0.0815
4 -8 2 -1.7558 0.5100
4 -8 3 -5.5686 0.0052
4 -8 4 2.7206 0.2051
4 -8 5 4.3059 -0.0077
4 -8 6 -1.6106 -0.1480
4 -8 7 -3.5871 -0.0516
4 -8 8 0.5482 -0.0585
4 -8 9 3.0516 0.0287
4 -8 10 0.1313 0.0111
4 -8 11 -2.3371 0.0684
4 -8 12 -1.1005 0.0788
4 -8 13 1.3223 -0.0853
4 -8 14 1.4725 -0.0311
4 -8 15 -0.1434 0.0116
4 -8 16 -0.7127 -0.0628
4 -7 0 -3.6280 0.1182
4 -7 1 -2.6988 -0.1637
4 -7 2 -0.6341 -0.0443
4 -7 3 2.6714 0.0185
4 -7 4 -1.2611 -0.0280
4 -7 5 -3.4515 0.0228
4 -7 6 1.2850 0.0045
4 -7 7 2.6709 -0.0104
4 -7 8 1.6110 0.0239
4 -7 9 -0.0436 0.0046
4 -7 10 -2.3012 -0.0053
4 -7 11 -1.4824 0.0078
4 -7 12 -0.1928 -0.0164
4 -7 13 0.2936 -0.0120
4 -7 14 2.3037 0.0320
4 -7 15 1.2317 -0.0252
4 -7 16 -2.1414 -0.0298
4 -7 17 -0.8163 0.0757
4 -6 0 -6.8214 -0.1912
4 -6 1 1.4031 0.3348
4 -6 2 5.6338 0.2074
4 -6 3 5.6325 -0.2402
4 -6 4 -0.5232 0.0936
4 -6 5 -11.0154 -0.0056
4 -6 6 -4.2630 -0.1456
4 -6 7 12.4463 0.1245
4 -6 8 6.3020 -0.0384
4 -6 9 -10.4121 -0.0184
4 -6 10 -7.0443 0.0667
4 -6 11 7.8278 -0.0986
4 -6 12 6.5197 0.0387
4 -6 13 -5.9926 0.0546
4 -6 14 -3.5639 -0.0405
4 -6 15 4.1250 0.0514
4 -6 16 0.1310 -0.0143
4 -6 17 -1.8176 -0.0716
4 -5 0 -8.3090 0.1110
4 -5 1 -4.6525 -0.2087
4 -5 2 4.0217 -0.0723
4 -5 3 9.9909 -0.0068
4 -5 4 2.3299 -0.0421
4 -5 5 -6.6594 0.0914
4 -5 6 -5.6824 0.0576
4 -5 7 1.8109 -0.0065
4 -5 8 5.9898 0.0186
4 -5 9 -0.7673 -0.0483
4 -5 10 -4.3672 -0.0312
4 -5 11 0.7092 0.0089
4 -5 12 1.4960 -0.0043
4 -5 13 1.4535 0.0336
4 -5 14 0.7931 -0.0088
4 -5 15 -3.4901 -0.0257
4 -5 16 -1.2906 0.0062
4 -5 17 2.7769 -0.0123
4 -5 18 0.9635 0.0727
4 -4 0 -6.8720 1.4628
4 -4 1 -1.6943 -0.0549
4 -4 2 14.2305 -0.4985
4 -4 3 1.6600 -0.0032
4 -4 4 -15.1843 -0.1724
4 -4 5 -1.3114 0.0036
4 -4 6 9.1140 0.1587
4 -4 7 2.0814 0.0087
4 -4 8 -2.7763 -0.0110
4 -4 9 -2.1545 0.0315
4 -4 10 0.2783 0.0087
4 -4 11 0.6346 -0.0573
4 -4 12 1.1987 -0.0001
4 -4 13 1.1858 -0.0086
4 -4 14 -3.3717 -0.0276
4 -4 15 -2.2537 0.0788
4 -4 16 3.5905 -0.0075
4 -4 17 2.1010 -0.0423
4 -4 18 -1.2269 0.0475
4 -3 0 5.4579 -0.1276
4 -3 1 -2.0775 0.1382
4 -3 2 -5.1211 0.0532
4 -3 3 6.9079 -0.0039
4 -3 4 -0.2052 -0.0005
4 -3 5 -9.4028 -0.0205
4 -3 6 4.9380 0.0155
4 -3 7 4.9866 0.0113
4 -3 8 -4.6172 0.0050
4 -3 9 1.0582 0.0024
4 -3 10 0.6039 -0.0402
4 -3 11 -2.0198 -0.0243
4 -3 12 1.3486 -0.0086
4 -3 13 -0.6115 0.0008
4 -3 14 1.0060 0.0620
4 -3 15 2.0094 0.0483
4 -3 16 -3.4824 -0.0033
4 -3 17 -1.3892 -0.0346
4 -3 18 2.5902 -0.0790
4 -3 19 0.4358 -0.0250
4 -2 0 16.0617 0.1223
4 -2 1 25.6512 -0.1672
4 -2 2 -13.0657 -0.1570
4 -2 3 -23.3299 0.1262
4 -2 4 5.2171 -0.1307
4 -2 5 17.4590 0.0251
4 -2 6 2.7270 0.1340
4 -2 7 -9.6122 -0.0745
4 -2 8 -4.6626 0.0868
4 -2 9 2.3909 -0.0119
4 -2 10 2.1909 -0.0937
4 -2 11 1.5563 0.0562
4 -2 12 -0.9023 -0.0371
4 -2 13 -3.7227 0.0087
4 -2 14 1.4990 0.0368
4 -2 15 6.4358 -0.0666
4 -2 16 -1.2413 0.0199
4 -2 17 -7.7053 0.0465
4 -2 18 0.0329 -0.0246
4 -2 19 5.0379 0.0003
4 -1 0 4.7983 -0.1396
4 -1 1 -3.8204 0.1551
4 -1 2 -10.2533 0.0862
4 -1 3 -3.4755 0.0580
4 -1 4 9.6939 0.0677
4 -1 5 4.1282 -0.0747
4 -1 6 -5.4407 -0.0900
4 -1 7 0.7253 -0.0379
4 -1 8 1.7931 -0.0270
4 -1 9 -3.2989 0.0272
4 -1 10 -0.5194 0.0665
4 -1 11 2.3360 0.0488
4 -1 12 0.1613 0.0045
4 -1 13 -1.5461 -0.0300
4 -1 14 1.3883 -0.0386
4 -1 15 1.3423 -0.0229
4 -1 16 -3.5114 0.0243
4 -1 17 -0.2672 0.0239
4 -1 18 3.4089 -0.0364
4 -1 19 -0.7045 -0.0236
4 0 0 34.0059 -1.2956
4 0 1 -19.6054 0.0221
4 0 2 -26.4193 0.3567
4 0 3 12.4700 0.0478
4 0 4 13.5488 0.2210
4 0 5 -6.1621 -0.0290
4 0 6 -1.5961 -0.1136
4 0 7 0.9500 -0.0354
4 0 8 -6.3953 -0.0349
4 0 9 1.9022 0.0241
4 0 10 9.2258 0.0150
4 0 11 -1.9161 0.0258
4 0 12 -8.1413 -0.0430
4 0 13 0.9079 -0.0186
4 0 14 5.9409 0.0401
4 0 15 -0.0919 -0.0042
4 0 16 -3.7348 0.0824
4 0 17 -0.5971 -0.0087
4 0 18 1.2375 -0.1096
4 0 19 0.7531 -0.0149
4 0 20 0.6194 -0.0150
4 1 0 -6.6249 0.1303
4 1 1 4.1068 -0.0154
4 1 2 7.5683 -0.0553
4 1 3 -3.3868 -0.0723
4 1 4 -2.8882 -0.0328
4 1 5 6.0049 -0.0031
4 1 6 -2.9658 0.0360
4 1 7 -3.3887 0.0402
4 1 8 6.6016 -0.0163
4 1 9 -4.3917 -0.0008
4 1 10 -7.5593 0.0044
4 1 11 9.1144 0.0007
4 1 12 6.5871 0.0289
4 1 13 -7.3891 -0.0032
4 1 14 -4.6559 -0.0298
4 1 15 3.4013 -0.0343
4 1 16 2.4322 -0.0292
4 1 17 -1.0938 0.0129
4 1 18 -0.3265 0.0360
4 1 19 0.6242 0.0733
4 1 20 -0.7614 0.0419
4 2 0 9.2777 -0.1713
4 2 1 19.9225 0.1786
4 2 2 -14.9712 0.1534
4 2 3 -11.2429 -0.1248
4 2 4 14.3511 0.1832
4 2 5 4.1124 -0.0677
4 2 6 -10.0344 -0.1599
4 2 7 -0.8600 0.0952
4 2 8 4.8923 -0.1183
4 2 9 0.2284 0.0506
4 2 10 0.1088 0.1114
4 2 11 0.4197 -0.0882
4 2 12 -3.1135 0.0530
4 2 13 -1.0112 -0.0250
4 2 14 2.8739 -0.0298
4 2 15 0.2357 0.0633
4 2 16 -1.5129 -0.0247
4 2 17 0.8297 0.0319
4 2 18 1.2812 -0.0397
4 2 19 -0.6824 -0.1048
4 2 20 -1.2609 0.0269
4 3 0 -11.1519 0.2315
4 3 1 -3.0359 -0.1247
4 3 2 15.0395 -0.1058
4 3 3 9.8405 -0.0632
4 3 4 -11.9021 -0.1161
4 3 5 -13.3737 0.0575
4 3 6 5.1832 0.1070
4 3 7 11.6307 0.0842
4 3 8 -0.9535 0.0763
4 3 9 -7.6369 -0.0545
4 3 10 -0.0550 -0.0974
4 3 11 4.0044 -0.0718
4 3 12 0.7009 -0.0518
4 3 13 -0.8655 0.0468
4 3 14 -1.5812 0.0914
4 3 15 -1.3984 0.0444
4 3 16 1.6110 0.0149
4 3 17 1.8865 -0.0214
4 3 18 -0.9585 -0.0788
4 3 19 -0.9480 -0.0434
4 3 20 0.3705 0.0718
4 4 0 -8.7179 1.3270
4 4 1 4.1338 -0.0070
4 4 2 -1.6699 -0.3583
4 4 3 -4.4934 -0.0817
4 4 4 9.0166 -0.2594
4 4 5 -0.3101 0.0450
4 4 6 -9.3764 0.0979
4 4 7 6.1854 0.0697
4 4 8 7.7790 0.1004
4 4 9 -7.6829 -0.0441
4 4 10 -7.7027 -0.0383
4 4 11 5.2621 -0.0711
4 4 12 5.9139 0.0220
4 4 13 -3.5403 0.0538
4 4 14 -0.9604 -0.0311
4 4 15 3.6870 0.0476
4 4 16 -2.8296 -0.0747
4 4 17 -3.2558 -0.0309
4 4 18 2.7546 0.0884
4 4 19 1.7461 -0.0541
4 4 20 -1.2902 0.0600
4 5 0 6.2565 -0.1628
4 5 1 12.8939 0.0512
4 5 2 -3.7716 0.0668
4 5 3 -14.2335 0.0644
4 5 4 -0.2958 0.0456
4 5 5 12.0392 -0.0203
4 5 6 0.7678 -0.0384
4 5 7 -7.6187 -0.0278
4 5 8 0.9006 -0.0022
4 5 9 2.6595 0.0050
4 5 10 -0.1478 0.0056
4 5 11 1.2601 -0.0069
4 5 12 -2.2922 -0.0183
4 5 13 -2.6915 0.0067
4 5 14 2.7028 0.0228
4 5 15 1.7670 0.0312
4 5 16 -1.3062 0.0212
4 5 17 -0.4437 -0.0017
4 5 18 0.5962 -0.0291
4 5 19 0.1009 -0.0855
4 5 20 -0.6090 -0.0382
4 6 0 -2.6571 0.0906
4 6 1 8.5416 -0.3007
4 6 2 2.0110 -0.1350
4 6 3 -16.2557 0.1719
4 6 4 2.5191 -0.1597
4 6 5 18.9773 0.0929
4 6 6 -7.0930 0.1366
4 6 7 -14.9334 -0.1543
4 6 8 6.3144 0.1496
4 6 9 7.5774 -0.0257
4 6 10 -2.2647 -0.1238
4 6 11 -2.3470 0.1124
4 6 12 0.4273 -0.0867
4 6 13 0.7064 0.0063
4 6 14 -0.7937 0.0469
4 6 15 -0.3120 -0.0741
4 6 16 0.1259 0.0640
4 6 17 -0.1193 -0.0307
4 6 18 1.3115 0.0135
4 6 19 0.1089 0.1259
4 6 20 -1.3085 -0.0501
4 7 0 9.0627 -0.1097
4 7 1 -1.1990 0.1707
4 7 2 -9.0231 0.0472
4 7 3 2.4693 0.0342
4 7 4 3.4091 0.0885
4 7 5 -5.4997 -0.0669
4 7 6 2.0857 -0.0879
4 7 7 6.3847 -0.0641
4 7 8 -2.0368 -0.0433
4 7 9 -3.5396 0.0507
4 7 10 -0.3354 0.0724
4 7 11 -0.1566 0.0639
4 7 12 -0.9168 0.0302
4 7 13 1.3188 -0.0323
4 7 14 4.1543 -0.0608
4 7 15 0.0179 -0.0553
4 7 16 -4.0025 -0.0216
4 7 17 -1.5352 0.0138
4 7 18 1.0024 0.0729
4 7 19 1.7409 0.0496
4 7 20 0.5347 -0.0655
4 8 0 -2.1397 -1.3967
4 8 1 4.3227 -0.0138
4 8 2 3.2212 0.4152
4 8 3 -0.9894 0.0690
4 8 4 -4.4269 0.2627
4 8 5 -1.1569 -0.0390
4 8 6 3.5364 -0.1396
4 8 7 2.0853 -0.0570
4 8 8 -0.7858 -0.0700
4 8 9 -3.2963 0.0456
4 8 10 -0.5787 0.0260
4 8 11 4.6443 0.0581
4 8 12 -0.1975 -0.0329
4 8 13 -4.5405 -0.0606
4 8 14 0.5492 0.0595
4 8 15 3.1644 -0.0384
4 8 16 0.4201 0.0827
4 8 17 -2.1677 0.0619
4 8 18 -0.9440 -0.1468
4 8 19 1.6172 -0.0006
4 8 20 0.3884 -0.0185
4 9 0 -7.5436 0.2080
4 9 1 6.2523 -0.1221
4 9 2 0.7851 -0.0975
4 9 3 -3.1259 -0.0639
4 9 4 5.6826 -0.0493
4 9 5 -1.7616 0.0016
4 9 6 -5.2026 0.0500
4 9 7 5.6425 0.0526
4 9 8 -0.2944 0.0177
4 9 9 -6.4741 0.0292
4 9 10 2.7847 -0.0267
4 9 11 5.2180 -0.0309
4 9 12 -0.0280 0.0063
4 9 13 -3.8579 -0.0532
4 9 14 -2.7853 0.0013
4 9 15 2.7552 0.0372
4 9 16 2.5875 -0.0182
4 9 17 -1.2924 0.0125
4 9 18 -1.5233 0.0206
4 9 19 -0.2731 0.0318
4 9 20 1.1437 0.0141
4 10 0 1.9668 0.0015
4 10 1 -0.3612 0.1561
4 10 2 -2.2394 0.1223
4 10 3 1.7578 -0.0892
4 10 4 1.2377 0.1412
4 10 5 -3.0265 -0.0734
4 10 6 1.9773 -0.1576
4 10 7 3.1624 0.1053
4 10 8 -4.8528 -0.1271
4 10 9 -1.8803 0.0242
4 10 10 4.3886 0.1304
4 10 11 0.3895 -0.0820
4 10 12 -1.3763 0.1089
4 10 13 0.4223 0.0028
4 10 14 -0.9851 -0.1018
4 10 15 -1.0110 0.0419
4 10 16 1.3110 -0.0587
4 10 17 1.3165 -0.0120
4 10 18 -0.6200 0.0425
4 10 19 -0.4782 0.0325
4 10 20 0.0286 0.0072
4 11 0 -1.3281 0.0470
4 11 1 1.7450 -0.2391
4 11 2 -0.0188 -0.0219
4 11 3 0.7614 -0.0030
4 11 4 0.9812 -0.0769
4 11 5 -3.4822 0.1127
4 11 6 -1.6575 0.0717
4 11 7 4.7073 0.0344
4 11 8 1.7624 0.0380
4 11 9 -2.4321 -0.0900
4 11 10 -1.4063 -0.0683
4 11 11 -2.2878 -0.0324
4 11 12 1.4320 -0.0072
4 11 13 5.2453 0.0434
4 11 14 -1.7021 0.0443
4 11 15 -4.1227 0.0626
4 11 16 1.2517 -0.0274
4 11 17 1.2106 -0.0496
4 11 18 -0.3583 0.0502
4 11 19 0.3367 -0.0286
4 12 0 3.6946 1.2757
4 12 1 2.8762 -0.0241
4 12 2 -3.5089 -0.3584
4 12 3 -5.6747 -0.0629
4 12 4 2.3282 -0.2992
4 12 5 8.9834 0.0671
4 12 6 -0.6321 0.1208
4 12 7 -10.2652 0.0338
4 12 8 -1.4909 0.1339
4 12 9 8.4603 -0.0595
4 12 10 3.1161 -0.0262
4 12 11 -5.4251 -0.0195
4 12 12 -2.6425 -0.0227
4 12 13 2.9071 0.0414
4 12 14 0.4246 -0.0793
4 12 15 -0.9063 0.0180
4 12 16 1.0039 -0.0152
4 12 17 -0.5222 -0.0390
4 12 18 -0.4859 0.1991
4 12 19 0.8072 0.0194
4 13 0 -2.7444 -0.1608
4 13 1 1.9302 0.2167
4 13 2 -1.8061 0.0677
4 13 3 -4.4333 0.0400
4 13 4 5.6856 0.0538
4 13 5 5.5209 -0.0531
4 13 6 -5.9866 -0.0616
4 13 7 -4.0135 -0.0527
4 13 8 3.0359 0.0013
4 13 9 0.5512 0.0271
4 13 10 0.1953 0.0273
4 13 11 1.8653 0.0097
4 13 12 -1.2312 -0.0265
4 13 13 -1.3328 0.0382
4 13 14 0.3468 0.0187
4 13 15 -0.1674 -0.0168
4 13 16 0.3094 0.0057
4 13 17 -0.0380 -0.0717
4 13 18 0.2133 -0.0195
4 14 0 7.4092 -0.1553
4 14 1 -2.6169 0.0377
4 14 2 -8.9065 -0.1179
4 14 3 2.2472 0.0322
4 14 4 6.9960 -0.0469
4 14 5 -1.8723 0.0253
4 14 6 -2.7839 0.1587
4 14 7 0.9007 -0.0639
4 14 8 -0.6921 0.0606
4 14 9 -0.2077 -0.0063
4 14 10 2.0572 -0.1457
4 14 11 0.6871 0.0314
4 14 12 -2.2953 -0.0441
4 14 13 -1.4197 0.0294
4 14 14 2.1151 0.0744
4 14 15 1.1927 -0.0066
4 14 16 -1.3302 0.0964
4 14 17 -0.4036 -0.1117
4 15 0 0.2845 -0.0590
4 15 1 2.9814 0.2007
4 15 2 1.0678 0.0500
4 15 3 -3.1952 -0.0485
4 15 4 -1.8938 0.0367
4 15 5 3.0408 -0.1099
4 15 6 1.5394 -0.0719
4 15 7 -3.0251 0.0218
4 15 8 -0.2239 0.0142
4 15 9 2.6047 0.0929
4 15 10 -1.1056 0.0252
4 15 11 -0.6901 -0.0126
4 15 12 1.3775 -0.0145
4 15 13 -1.7966 -0.0766
4 15 14 -0.6113 0.0381
4 15 15 2.4440 0.0259
4 15 16 -0.1062 -0.0819
4 15 17 -0.9349 0.0211
4 16 0 0.2808 -1.1324
4 16 1 2.5902 0.1079
4 16 2 -1.5685 0.3676
4 16 3 -2.0068 0.0164
4 16 4 3.0285 0.2908
4 16 5 0.8911 -0.0826
4 16 6 -3.4036 -0.1824
4 16 7 0.2465 -0.0087
4 16 8 1.9496 -0.1274
4 16 9 -0.6879 0.0655
4 16 10 0.0679 0.0531
4 16 11 0.3412 0.0218
4 16 12 -1.2213 0.1013
4 16 13 0.1174 -0.0750
4 16 14 1.5644 -0.0006
4 16 15 -0.1313 -0.0070
4 16 16 -1.4014 -0.1263
4 17 0 -0.6441 0.0828
4 17 1 1.3520 -0.2170
4 17 2 2.0278 -0.0428
4 17 3 -0.7515 -0.0297
4 17 4 -3.1683 -0.0271
4 17 5 0.3092 0.0624
4 17 6 2.8612 0.0311
4 17 7 0.3354 0.0694
4 17 8 -1.4056 0.0114
4 17 9 -1.0944 -0.0595
4 17 10 -0.1833 -0.0189
4 17 11 1.3808 -0.0567
4 17 12 1.2056 -0.0060
4 17 13 -1.2362 0.0790
4 17 14 -1.2353 0.0188
4 18 0 -3.6939 0.1455
4 18 1 1.9123 -0.0226
4 18 2 2.2978 0.0525
4 18 3 -1.9528 -0.0519
4 18 4 -0.4750 -0.0004
4 18 5 0.8968 0.0063
4 18 6 -0.9149 -0.1245
4 18 7 0.6749 0.0626
4 18 8 1.5583 0.0061
4 18 9 -1.9254 -0.0102
4 18 10 -1.4392 0.1643
4 18 11 2.2523 -0.0792
4 18 12 0.9340 -0.1275
4 18 13 -1.6336 0.0607
4 19 0 -0.0720 0.0452
4 19 1 -0.3491 -0.1807
4 19 2 -0.6011 0.0270
4 19 3 0.2203 0.0537
4 19 4 0.5786 -0.0215
4 19 5 0.5624 0.0329
4 19 6 -0.2337 -0.0091
4 19 7 -1.5221 0.0174
4 19 8 0.4849 0.0051
4 19 9 1.4909 -0.0856
4 19 10 -1.0209 0.0135
5 -18 0 1.0155 -0.1862
5 -18 1 -2.7955 0.1755
5 -18 2 -1.3721 -0.0307
5 -17 0 -3.7114 0.2657
5 -17 1 1.1222 0.0990
5 -17 2 2.7202 -0.1345
5 -17 3 -0.8861 -0.0889
5 -17 4 -0.9538 -0.1088
5 -16 0 -1.2360 0.8497
5 -16 1 -3.3915 0.1642
5 -16 2 0.6854 -0.3456
5 -16 3 1.9307 -0.0014
5 -16 4 -0.0943 0.0406
5 -16 5 -0.3162 -0.1890
5 -16 6 -0.2072 -0.0520
5 -15 0 -0.7362 -0.0784
5 -15 1 -0.6912 0.0686
5 -15 2 1.0043 0.0010
5 -15 3 1.9281 -0.0830
5 -15 4 -0.1776 0.0477
5 -15 5 -1.8535 -0.0371
5 -15 6 -0.7751 -0.0504
5 -15 7 1.0607 0.2122
5 -15 8 0.6042 0.0504
5 -14 0 -2.9831 0.4195
5 -14 1 -0.1072 -0.1787
5 -14 2 1.9396 -0.1441
5 -14 3 0.4238 0.0968
5 -14 4 -0.1928 -0.1725
5 -14 5 -0.0198 0.0255
5 -14 6 -0.9155 0.0337
5 -14 7 -0.4362 -0.0501
5 -14 8 0.9121 0.2563
5 -14 9 0.3191 -0.0393
5 -13 0 3.7127 -0.2470
5 -13 1 0.6335 0.0392
5 -13 2 -1.7694 0.1224
5 -13 3 -0.1852 0.0952
5 -13 4 -1.0417 0.0822
5 -13 5 -0.9123 -0.0622
5 -13 6 3.2546 -0.0809
5 -13 7 1.1772 -0.0104
5 -13 8 -3.3441 -0.1007
5 -13 9 -0.1353 -0.0383
5 -13 10 1.7190 0.2065
5 -12 0 -1.1437 -1.1843
5 -12 1 -0.0801 -0.0040
5 -12 2 1.6906 0.3858
5 -12 3 -0.5460 0.0167
5 -12 4 -1.8955 0.1185
5 -12 5 0.9092 0.0226
5 -12 6 1.2715 -0.0775
5 -12 7 -0.6482 0.0021
5 -12 8 -0.0875 -0.0361
5 -12 9 0.0769 -0.1438
5 -12 10 -0.6418 0.0519
5 -12 11 0.1982 0.2354
5 -12 12 0.6598 -0.1193
5 -11 0 -1.8019 0.0606
5 -11 1 -0.4075 -0.0750
5 -11 2 1.3015 -0.0349
5 -11 3 -1.0251 0.0041
5 -11 4 -0.0487 0.0283
5 -11 5 1.8786 0.0027
5 -11 6 -1.1961 -0.0238
5 -11 7 -1.3836 -0.0165
5 -11 8 1.0649 -0.0495
5 -11 9 0.2786 0.0151
5 -11 10 -0.2231 0.1179
5 -11 11 0.1012 0.0472
5 -11 12 0.0961 -0.0913
5 -11 13 0.2286 -0.0854
5 -10 0 -3.2812 -0.4648
5 -10 1 0.9082 0.3106
5 -10 2 5.3657 0.2722
5 -10 3 0.2922 -0.1716
5 -10 4 -5.5948 0.1843
5 -10 5 -0.3021 -0.0672
5 -10 6 4.7330 -0.1976
5 -10 7 -0.9379 0.1194
5 -10 8 -3.0843 -0.1221
5 -10 9 1.7012 0.0068
5 -10 10 0.9263 0.1724
5 -10 11 -1.1399 -0.0510
5 -10 12 0.5781 0.0833
5 -10 13 0.1858 -0.0414
5 -10 14 -0.8059 -0.2362
5 -9 0 -11.2332 0.2454
5 -9 1 5.3128 -0.1138
5 -9 2 8.5737 -0.1197
5 -9 3 -3.7755 -0.0746
5 -9 4 -4.6004 -0.0925
5 -9 5 2.1489 0.0789
5 -9 6 0.6302 0.0981
5 -9 7 -0.5851 0.0576
5 -9 8 2.5115 0.0622
5 -9 9 -0.2220 -0.0683
5 -9 10 -3.2749 -0.1193
5 -9 11 -0.0592 -0.0570
5 -9 12 2.0408 0.0493
5 -9 13 0.8285 0.1190
5 -9 14 -0.8882 -0.0216
5 -8 0 1.5425 1.4156
5 -8 1 -4.5286 -0.0347
5 -8 2 1.6483 -0.4431
5 -8 3 4.1763 -0.0869
5 -8 4 -3.1836 -0.2089
5 -8 5 -3.9099 0.0425
5 -8 6 2.8223 0.1200
5 -8 7 3.7550 0.0809
5 -8 8 -2.2386 0.0869
5 -8 9 -3.0328 -0.0460
5 -8 10 1.6383 -0.0258
5 -8 11 1.8514 -0.1256
5 -8 12 -0.5714 -0.0899
5 -8 13 -0.5721 0.1984
5 -8 14 -0.1210 0.0889
5 -8 15 -0.5523 -0.1238
5 -7 0 4.4193 -0.1491
5 -7 1 3.4425 0.1718
5 -7 2 0.3750 0.0562
5 -7 3 -3.3369 -0.0155
5 -7 4 -1.0858 0.0411
5 -7 5 3.2859 -0.0320
5 -7 6 1.8032 -0.0260
5 -7 7 -2.4800 0.0123
5 -7 8 -3.0054 -0.0178
5 -7 9 0.4640 -0.0026
5 -7 10 2.0845 0.0089
5 -7 11 0.8667 -0.0024
5 -7 12 0.5571 0.0402
5 -7 13 -0.2236 -0.0069
5 -7 14 -2.2682 -0.1048
5 -7 15 -0.5832 0.0545
5 -7 16 2.0644 0.1273
5 -6 0 6.7158 0.2751
5 -6 1 0.4631 -0.3110
5 -6 2 -5.8497 -0.2252
5 -6 3 -5.8467 0.1834
5 -6 4 0.8841 -0.0967
5 -6 5 9.6518 0.0673
5 -6 6 3.6038 0.1350
5 -6 7 -10.1242 -0.1403
5 -6 8 -5.0608 0.0556
5 -6 9 8.1589 0.0011
5 -6 10 5.0913 -0.0673
5 -6 11 -5.9798 0.0905
5 -6 12 -4.4696 -0.0505
5 -6 13 3.9575 -0.0164
5 -6 14 2.4934 0.0287
5 -6 15 -1.7008 -0.0666
5 -6 16 -0.3276 0.0726
5 -5 0 12.0979 -0.1461
5 -5 1 -2.3137 0.2022
5 -5 2 -7.5570 0.0725
5 -5 3 -4.2802 0.0098
5 -5 4 -0.3285 0.0605
5 -5 5 2.8526 -0.0906
5 -5 6 5.5437 -0.0600
5 -5 7 0.6352 0.0003
5 -5 8 -6.3070 -0.0352
5 -5 9 -0.7216 0.0539
5 -5 10 3.7128 0.0410
5 -5 11 -0.2081 -0.0073
5 -5 12 -0.2299 0.0128
5 -5 13 -0.8174 -0.0336
5 -5 14 -1.4166 0.0091
5 -5 15 2.0096 0.0248
5 -5 16 0.9737 -0.0505
5 -5 17 -1.3722 -0.0131
5 -4 0 7.9932 -1.2611
5 -4 1 -0.8477 -0.0171
5 -4 2 -11.5433 0.3989
5 -4 3 1.5586 0.0770
5 -4 4 10.8986 0.1714
5 -4 5 -1.4361 -0.0193
5 -4 6 -6.1081 -0.1135
5 -4 7 -0.7260 -0.0453
5 -4 8 1.8963 -0.0285
5 -4 9 2.0311 -0.0094
5 -4 10 -0.4010 0.0061
5 -4 11 -1.1455 0.0653
5 -4 12 -1.0747 -0.0045
5 -4 13 -0.4936 0.0352
5 -4 14 3.3360 0.0555
5 -4 15 1.6657 -0.1816
5 -4 16 -3.5137 -0.0651
5 -4 17 -1.7340 0.1725
5 -3 0 -5.5336 0.1515
5 -3 1 0.1830 -0.0939
5 -3 2 6.7510 -0.0359
5 -3 3 -5.3947 -0.0222
5 -3 4 -1.2590 -0.0309
5 -3 5 7.8187 0.0229
5 -3 6 -4.5764 -0.0019
5 -3 7 -2.1782 0.0022
5 -3 8 4.7671 -0.0034
5 -3 9 -4.6880 -0.0115
5 -3 10 -0.6283 0.0480
5 -3 11 4.6144 0.0286
5 -3 12 -1.3685 -0.0061
5 -3 13 0.2241 -0.0167
5 -3 14 -1.1282 -0.0841
5 -3 15 -3.1698 -0.0305
5 -3 16 3.6253 0.0943
5 -3 17 2.5401 0.0422
5 -3 18 -2.5802 -0.0488
5 -2 0 -14.1646 -0.1898
5 -2 1 -17.8362 0.1742
5 -2 2 11.1919 0.1632
5 -2 3 17.0920 -0.1007
5 -2 4 -4.8671 0.1294
5 -2 5 -13.4836 -0.0441
5 -2 6 -1.0946 -0.1218
5 -2 7 7.9090 0.0539
5 -2 8 2.7645 -0.0914
5 -2 9 -2.5282 0.0478
5 -2 10 -1.9152 0.0875
5 -2 11 -0.4148 -0.0679
5 -2 12 2.4015 0.0325
5 -2 13 2.2830 -0.0141
5 -2 14 -3.5590 -0.0063
5 -2 15 -4.7399 0.0573
5 -2 16 2.6783 -0.0509
5 -2 17 5.6703 -0.0227
5 -2 18 -0.5700 0.0038
5 -1 0 4.9876 0.1644
5 -1 1 0.2665 -0.2052
5 -1 2 -1.1426 -0.1010
5 -1 3 7.0819 -0.0215
5 -1 4 -0.9561 -0.0641
5 -1 5 -6.3159 0.0593
5 -1 6 1.2926 0.0895
5 -1 7 0.3122 0.0537
5 -1 8 -1.2602 0.0301
5 -1 9 2.0725 -0.0509
5 -1 10 1.2256 -0.0721
5 -1 11 -0.2348 -0.0372
5 -1 12 -0.4218 0.0041
5 -1 13 -0.7501 0.0343
5 -1 14 -1.4903 0.0243
5 -1 15 0.0489 0.0226
5 -1 16 3.0374 -0.0096
5 -1 17 0.0883 -0.0301
5 -1 18 -2.1937 0.0398
5 -1 19 0.2950 0.0224
5 0 0 -13.2346 1.1430
5 0 1 14.1803 0.0324
5 0 2 9.0691 -0.3351
5 0 3 -8.9404 -0.0593
5 0 4 -3.4325 -0.1551
5 0 5 4.3325 -0.0016
5 0 6 -1.1383 0.0471
5 0 7 -0.7955 0.0520
5 0 8 4.3771 0.0625
5 0 9 -0.9336 -0.0041
5 0 10 -5.4564 -0.0110
5 0 11 0.9727 -0.0351
5 0 12 4.2958 0.0332
5 0 13 -0.8049 -0.0059
5 0 14 -2.7529 -0.0459
5 0 15 0.7229 0.0010
5 0 16 1.7845 -0.0757
5 0 17 -0.1762 0.1053
5 0 18 -0.6492 0.1426
5 0 19 -0.2310 -0.1500
5 1 0 6.9851 -0.1373
5 1 1 -3.4945 -0.0052
5 1 2 -9.5212 0.0376
5 1 3 2.2582 0.0789
5 1 4 5.8355 0.0489
5 1 5 -4.5093 0.0178
5 1 6 0.1615 -0.0278
5 1 7 3.5903 -0.0571
5 1 8 -4.4879 -0.0039
5 1 9 1.3347 -0.0054
5 1 10 6.0225 0.0022
5 1 11 -4.4469 0.0136
5 1 12 -5.3934 -0.0231
5 1 13 3.4401 0.0131
5 1 14 3.8525 0.0289
5 1 15 -1.5322 0.0129
5 1 16 -2.1900 0.0350
5 1 17 0.9086 -0.0156
5 1 18 0.4965 -0.0760
5 1 19 -0.7810 -0.0563
5 2 0 -14.3692 0.1611
5 2 1 -11.1438 -0.1779
5 2 2 15.9241 -0.1398
5 2 3 4.5351 0.0601
5 2 4 -12.0209 -0.1590
5 2 5 -0.1642 0.1024
5 2 6 7.3328 0.1385
5 2 7 -0.9035 -0.0742
5 2 8 -4.1351 0.1038
5 2 9 0.1518 -0.0545
5 2 10 0.9767 -0.0960
5 2 11 0.0192 0.0440
5 2 12 1.5996 -0.0373
5 2 13 0.4066 0.0538
5 2 14 -1.6657 0.0100
5 2 15 0.0327 -0.0350
5 2 16 0.5203 0.0038
5 2 17 -0.9401 -0.0771
5 2 18 -0.4841 0.1129
5 2 19 1.0192 0.1261
5 3 0 10.1340 -0.2172
5 3 1 -2.5617 0.1917
5 3 2 -17.5249 0.1039
5 3 3 -1.5127 0.0327
5 3 4 18.7698 0.1048
5 3 5 5.1684 -0.0723
5 3 6 -13.8865 -0.0968
5 3 7 -4.7694 -0.0699
5 3 8 7.7097 -0.0793
5 3 9 1.5105 0.0629
5 3 10 -3.0339 0.1008
5 3 11 1.8243 0.0677
5 3 12 0.1441 0.0422
5 3 13 -4.1476 -0.0561
5 3 14 0.5695 -0.0767
5 3 15 4.9110 -0.0469
5 3 16 0.1942 -0.0265
5 3 17 -3.6313 0.0370
5 3 18 -0.4712 0.0703
5 3 19 1.2394 0.0338
5 4 0 9.7650 -1.2490
5 4 1 -6.8945 -0.0317
5 4 2 -2.5384 0.3878
5 4 3 5.7301 0.0734
5 4 4 -3.1592 0.1948
5 4 5 -0.6513 0.0008
5 4 6 3.7211 -0.0999
5 4 7 -4.4696 -0.0695
5 4 8 -3.5743 -0.0470
5 4 9 5.7872 -0.0070
5 4 10 5.1887 0.0112
5 4 11 -3.9450 0.0804
5 4 12 -4.5847 -0.0376
5 4 13 2.5294 0.0000
5 4 14 0.3583 0.0389
5 4 15 -2.5701 -0.0732
5 4 16 2.8108 0.1232
5 4 17 2.2298 -0.0128
5 4 18 -2.3418 -0.1944
5 4 19 -0.9714 0.0989
5 5 0 -7.0237 0.1611
5 5 1 -12.7109 -0.0822
5 5 2 3.8402 -0.0600
5 5 3 14.2558 -0.0434
5 5 4 -1.0852 -0.0414
5 5 5 -9.5510 0.0031
5 5 6 3.1588 0.0236
5 5 7 1.6348 0.0401
5 5 8 -5.9122 0.0076
5 5 9 4.3874 0.0033
5 5 10 3.1698 0.0103
5 5 11 -6.0277 -0.0068
5 5 12 2.7627 0.0006
5 5 13 4.3258 -0.0218
5 5 14 -5.2661 -0.0246
5 5 15 -1.7095 -0.0034
5 5 16 3.4435 -0.0191
5 5 17 0.0624 0.0027
5 5 18 -0.9967 0.0591
5 5 19 0.2035 0.0729
5 6 0 2.6549 -0.0493
5 6 1 -6.8097 0.2323
5 6 2 -3.1835 0.1023
5 6 3 12.4746 -0.0547
5 6 4 -0.6144 0.1451
5 6 5 -13.5829 -0.1271
5 6 6 5.3643 -0.1136
5 6 7 9.9259 0.0787
5 6 8 -5.6171 -0.1385
5 6 9 -4.6103 0.0832
5 6 10 2.9111 0.1054
5 6 11 1.1260 -0.0759
5 6 12 -1.8758 0.0765
5 6 13 -0.0644 -0.0548
5 6 14 2.0606 -0.0270
5 6 15 -0.1649 0.0606
5 6 16 -0.7437 -0.0537
5 6 17 0.2402 0.0573
5 6 18 -1.0778 -0.0683
5 6 19 0.1178 -0.1135
5 7 0 -6.1180 0.0655
5 7 1 1.8438 -0.1964
5 7 2 4.5739 -0.0275
5 7 3 -0.9192 -0.0194
5 7 4 1.4406 -0.0791
5 7 5 0.7876 0.0755
5 7 6 -5.9562 0.0678
5 7 7 -0.7137 0.0582
5 7 8 3.4399 0.0580
5 7 9 0.2019 -0.0598
5 7 10 2.0416 -0.0727
5 7 11 0.2986 -0.0672
5 7 12 -2.7320 -0.0477
5 7 13 -0.1202 0.0537
5 7 14 -0.9585 0.0804
5 7 15 -0.5851 0.0506
5 7 16 3.0079 0.0198
5 7 17 0.9753 -0.0311
5 7 18 -2.0039 -0.0720
5 7 19 -0.6310 -0.0440
5 8 0 2.0779 1.2414
5 8 1 -4.3520 0.0654
5 8 2 -2.6627 -0.3356
5 8 3 1.2563 -0.0994
5 8 4 3.7854 -0.2698
5 8 5 1.3070 0.0288
5 8 6 -3.0648 0.1328
5 8 7 -3.2205 0.0519
5 8 8 0.5111 0.0816
5 8 9 4.9295 -0.0038
5 8 10 0.7993 -0.0603
5 8 11 -5.6953 -0.0722
5 8 12 -0.1253 0.0693
5 8 13 4.4500 0.0227
5 8 14 -0.2258 -0.0552
5 8 15 -2.1552 0.0551
5 8 16 -0.4661 -0.1539
5 8 17 0.8633 -0.0185
5 8 18 0.7446 0.2795
5 8 19 -0.6840 -0.0414
5 9 0 5.3459 -0.2146
5 9 1 -4.9033 0.1148
5 9 2 -1.0465 0.0801
5 9 3 1.0781 0.0796
5 9 4 -4.0478 0.0707
5 9 5 3.0448 -0.0006
5 9 6 4.8241 -0.0557
5 9 7 -5.1393 -0.0771
5 9 8 -1.5841 -0.0220
5 9 9 4.2350 -0.0133
5 9 10 -0.5760 0.0182
5 9 11 -2.1960 0.0444
5 9 12 0.2338 0.0134
5 9 13 1.3125 0.0372
5 9 14 -0.5196 -0.0017
5 9 15 -1.7419 -0.0439
5 9 16 2.0112 -0.0024
5 9 17 2.0994 0.0065
5 9 18 -2.1072 -0.0180
5 9 19 -1.4907 -0.0570
5 10 0 -2.5647 -0.0048
5 10 1 0.3894 -0.1503
5 10 2 4.7197 -0.1047
5 10 3 -0.6710 0.0497
5 10 4 -4.9060 -0.1271
5 10 5 1.3038 0.0797
5 10 6 1.3978 0.1261
5 10 7 -1.7951 -0.0608
5 10 8 2.9844 0.1346
5 10 9 1.6449 -0.0426
5 10 10 -4.2793 -0.1242
5 10 11 -1.2366 0.0389
5 10 12 2.4544 -0.0958
5 10 13 0.8305 0.0172
5 10 14 -0.4711 0.0684
5 10 15 0.0189 0.0342
5 10 16 0.0058 0.0941
5 10 17 -0.8995 -0.1164
5 10 18 -0.4220 -0.0588
5 10 19 0.6096 0.0774
5 11 0 0.6975 -0.0493
5 11 1 -1.1929 0.2575
5 11 2 2.1379 0.0147
5 11 3 -0.4701 -0.0156
5 11 4 -3.3799 0.0878
5 11 5 2.9624 -0.1121
5 11 6 3.2047 -0.0766
5 11 7 -4.7501 -0.0269
5 11 8 -2.5186 -0.0406
5 11 9 3.6010 0.0857
5 11 10 2.2514 0.0713
5 11 11 0.3881 0.0422
5 11 12 -2.9204 0.0185
5 11 13 -3.8143 -0.0568
5 11 14 3.5126 -0.0685
5 11 15 3.8894 -0.0725
5 11 16 -2.6354 0.0354
5 11 17 -1.6949 0.0839
5 11 18 0.9146 -0.0295
5 12 0 -3.7717 -1.1080
5 12 1 -3.1894 -0.0489
5 12 2 4.1770 0.2892
5 12 3 5.5047 0.1026
5 12 4 -3.8020 0.2762
5 12 5 -8.5904 -0.0449
5 12 6 2.8845 -0.0980
5 12 7 9.9512 -0.0660
5 12 8 -1.0346 -0.1214
5 12 9 -8.3130 0.0503
5 12 10 -1.0592 0.0143
5 12 11 5.1346 0.0417
5 12 12 1.5427 0.0099
5 12 13 -2.0893 -0.0403
5 12 14 -0.2128 0.1192
5 12 15 -0.2846 -0.0100
5 12 16 -0.8563 -0.0515
5 12 17 1.3986 -0.0101
5 12 18 0.4773 -0.1278
5 13 0 4.1944 0.1730
5 13 1 -2.5588 -0.1777
5 13 2 -0.2971 -0.0433
5 13 3 4.7108 -0.0618
5 13 4 -3.6316 -0.0686
5 13 5 -5.5125 0.0580
5 13 6 4.4759 0.0539
5 13 7 4.1604 0.0582
5 13 8 -2.2760 0.0109
5 13 9 -0.9833 -0.0299
5 13 10 -0.2619 -0.0294
5 13 11 -1.5990 -0.0168
5 13 12 0.9632 0.0231
5 13 13 1.5079 -0.0261
5 13 14 -0.1964 -0.0251
5 13 15 -0.0101 0.0001
5 13 16 -0.1539 0.0108
5 13 17 -0.2617 0.1014
5 14 0 -5.1112 0.1109
5 14 1 2.7420 0.0366
5 14 2 6.5102 0.1260
5 14 3 -2.0624 -0.0444
5 14 4 -4.6124 0.0349
5 14 5 1.4451 -0.0466
5 14 6 0.6379 -0.1405
5 14 7 -0.5487 0.0600
5 14 8 2.0859 -0.0567
5 14 9 0.2061 0.0273
5 14 10 -2.2483 0.1379
5 14 11 -0.9106 -0.0224
5 14 12 1.3719 0.0236
5 14 13 1.5787 -0.0723
5 14 14 -0.7426 -0.0481
5 14 15 -1.2735 0.0600
5 14 16 0.2390 -0.0987
5 15 0 0.4288 0.1054
5 15 1 -3.7856 -0.2438
5 15 2 -1.7412 -0.0644
5 15 3 4.0336 0.0866
5 15 4 2.2179 -0.0446
5 15 5 -3.0690 0.0971
5 15 6 -1.3613 0.0767
5 15 7 1.9654 -0.0231
5 15 8 -0.1879 -0.0015
5 15 9 -1.0456 -0.0884
5 15 10 1.3411 -0.0546
5 15 11 -0.5016 -0.0019
5 15 12 -1.3645 0.0467
5 15 13 2.3286 0.1033
5 15 14 0.6924 -0.0585
5 15 15 -2.6285 -0.0496
5 16 0 0.9259 0.9028
5 16 1 -2.7819 -0.0720
5 16 2 -0.3176 -0.2987
5 16 3 2.1058 -0.0384
5 16 4 -1.4983 -0.2291
5 16 5 -0.6664 0.0633
5 16 6 2.8184 0.1206
5 16 7 -0.7292 0.0476
5 16 8 -2.2219 0.1500
5 16 9 1.0954 -0.0669
5 16 10 0.6434 -0.0900
5 16 11 -0.4675 -0.0708
5 16 12 0.3531 -0.0569
5 16 13 -0.2188 0.1362
5 16 14 -0.6675 0.0262
5 17 0 1.9518 -0.0797
5 17 1 -1.3748 0.2020
5 17 2 -3.2032 0.0167
5 17 3 1.5718 0.0384
5 17 4 3.9614 0.0312
5 17 5 -1.4195 -0.0703
5 17 6 -3.4102 -0.0144
5 17 7 0.6331 -0.0679
5 17 8 1.8572 -0.0165
5 17 9 0.2908 0.0652
5 17 10 -0.0461 0.0018
5 17 11 -0.6234 0.0543
5 17 12 -1.3397 0.0253
5 17 13 0.5670 -0.0835
5 18 0 1.9184 -0.0844
5 18 1 -1.8673 -0.0098
5 18 2 -1.1747 -0.0883
5 18 3 1.2009 0.0590
5 18 4 0.2474 0.0332
5 18 5 -0.0962 -0.0184
5 18 6 0.4733 0.0907
5 18 7 -0.9341 -0.0250
5 18 8 -0.8857 -0.0060
5 18 9 1.5203 -0.0263
5 18 10 0.8157 -0.1297
5 18 11 -1.4771 0.0830
5 19 3 -0.2662 -0.0722
5 19 4 0.3690 0.0195
5 19 5 -0.2514 -0.0061
5 19 6 -0.5838 0.0192
6 -17 0 2.2603 -0.2623
6 -17 1 -1.1414 -0.0947
6 -16 0 1.1451 -0.7093
6 -16 1 2.4648 -0.2100
6 -16 2 -0.7363 0.2984
6 -16 3 -1.1879 -0.0003
6 -16 4 0.0591 -0.0350
6 -15 0 0.0871 0.1093
6 -15 1 0.8398 -0.0243
6 -15 2 -0.9367 -0.0092
6 -15 3 -1.3476 0.0644
6 -15 4 0.5042 -0.0543
6 -15 5 1.1180 -0.0040
6 -15 6 0.4386 0.0613
6 -14 0 1.4131 -0.3477
6 -14 1 0.0252 0.1890
6 -14 2 -0.7036 0.1139
6 -14 3 -0.2465 -0.0765
6 -14 4 -0.4057 0.1457
6 -14 5 0.0197 0.0018
6 -14 6 0.8387 -0.0026
6 -14 7 0.2035 -0.0249
6 -14 8 -0.4406 -0.2515
6 -13 0 -2.3049 0.2333
6 -13 1 -0.2816 -0.0921
6 -13 2 1.6167 -0.1042
6 -13 3 -0.0101 -0.0424
6 -13 4 0.6312 -0.0873
6 -13 5 0.5599 0.0282
6 -13 6 -2.6796 0.0565
6 -13 7 -0.5979 0.0315
6 -13 8 2.5433 0.1321
6 -13 9 0.1035 0.0269
6 -12 0 1.0698 0.9467
6 -12 1 0.3791 0.1223
6 -12 2 -1.9125 -0.2444
6 -12 3 -0.1625 -0.0591
6 -12 4 1.9265 -0.1651
6 -12 5 -0.3015 -0.0517
6 -12 6 -0.9675 0.0803
6 -12 7 0.3793 0.0189
6 -12 8 -0.0509 0.0399
6 -12 9 0.0606 0.1593
6 -12 10 0.2314 -0.0361
6 -11 0 1.3808 -0.0777
6 -11 1 1.1346 0.1027
6 -11 2 -0.5090 0.0195
6 -11 3 -0.4584 -0.0227
6 -11 4 -0.2549 -0.0094
6 -11 5 0.4203 -0.0227
6 -11 6 0.6342 0.0260
6 -11 7 -0.8025 0.0781
6 -11 8 -0.1242 0.0388
6 -11 9 0.7877 -0.0873
6 -11 10 -0.4532 -0.1240
6 -11 11 -0.1297 -0.0023
6 -10 0 2.6135 0.3785
6 -10 1 -1.0698 -0.2747
6 -10 2 -3.9109 -0.2153
6 -10 3 0.1594 0.0867
6 -10 4 3.7783 -0.1524
6 -10 5 0.2131 0.1157
6 -10 6 -2.5067 0.1294
6 -10 7 0.6307 -0.1014
6 -10 8 0.7264 0.1627
6 -10 9 -1.4522 -0.0330
6 -10 10 0.6929 -0.2090
6 -10 11 1.2469 0.0440
6 -10 12 -0.9793 0.0041
6 -9 0 8.6289 -0.2359
6 -9 1 -5.0048 0.1073
6 -9 2 -7.4695 0.1012
6 -9 3 2.6575 0.0778
6 -9 4 3.7959 0.1247
6 -9 5 -0.8552 -0.0740
6 -9 6 0.1722 -0.1204
6 -9 7 -0.5174 -0.0665
6 -9 8 -2.4122 -0.0789
6 -9 9 1.0865 0.0627
6 -9 10 2.0952 0.1676
6 -9 11 -0.4830 0.0863
6 -9 12 -0.7870 -0.0850
6 -9 13 -0.5560 -0.1493
6 -8 0 -0.9665 -1.1262
6 -8 1 2.5492 -0.0914
6 -8 2 -1.6916 0.3064
6 -8 3 -2.9855 0.1536
6 -8 4 3.2324 0.2010
6 -8 5 3.3463 -0.0315
6 -8 6 -3.4615 -0.0830
6 -8 7 -3.0095 -0.1092
6 -8 8 3.1338 -0.0993
6 -8 9 1.7786 0.0399
6 -8 10 -2.2935 0.0411
6 -8 11 -0.6130 0.1550
6 -8 12 1.0391 0.0567
6 -8 13 -0.0306 -0.2305
6 -8 14 -0.2465 -0.0677
6 -7 0 -1.2398 0.1630
6 -7 1 -3.5098 -0.1297
6 -7 2 -2.3815 -0.0491
6 -7 3 2.7665 -0.0055
6 -7 4 3.6388 -0.0543
6 -7 5 -1.9136 0.0361
6 -7 6 -3.5419 0.0312
6 -7 7 1.2299 -0.0061
6 -7 8 2.5848 0.0187
6 -7 9 0.0176 -0.0080
6 -7 10 -0.7125 -0.0044
6 -7 11 -0.8861 0.0076
6 -7 12 -0.9666 -0.0563
6 -7 13 0.4699 0.0215
6 -7 14 1.5223 0.1297
6 -7 15 -0.0969 -0.0902
6 -6 0 -6.2159 -0.3375
6 -6 1 -0.5038 0.2598
6 -6 2 5.2225 0.2244
6 -6 3 4.3282 -0.0992
6 -6 4 -1.0801 0.1042
6 -6 5 -7.1341 -0.1063
6 -6 6 -2.4989 -0.1306
6 -6 7 7.2763 0.1130
6 -6 8 3.5058 -0.0624
6 -6 9 -5.7875 0.0210
6 -6 10 -3.2797 0.0878
6 -6 11 4.3050 -0.0556
6 -6 12 2.8404 0.0089
6 -6 13 -2.5932 -0.0312
6 -6 14 -1.8775 0.0045
6 -6 15 0.5510 0.0626
6 -5 0 -12.8421 0.1661
6 -5 1 12.8621 -0.1688
6 -5 2 8.8295 -0.0752
6 -5 3 -4.7518 -0.0257
6 -5 4 -1.5348 -0.0733
6 -5 5 2.5830 0.0764
6 -5 6 -3.9952 0.0593
6 -5 7 -2.7129 0.0251
6 -5 8 5.2971 0.0562
6 -5 9 0.9500 -0.0605
6 -5 10 -3.0469 -0.0544
6 -5 11 0.7131 -0.0051
6 -5 12 0.1264 -0.0274
6 -5 13 -0.2614 0.0303
6 -5 14 0.8477 0.0087
6 -5 15 -0.4858 0.0090
6 -5 16 -0.2440 0.0738
6 -4 0 -6.2277 1.0272
6 -4 1 1.7812 0.1181
6 -4 2 7.5921 -0.2979
6 -4 3 -3.2961 -0.1143
6 -4 4 -6.6557 -0.1490
6 -4 5 3.2278 -0.0171
6 -4 6 3.8002 0.0665
6 -4 7 -0.3718 0.0966
6 -4 8 -1.6083 0.0570
6 -4 9 -1.9950 -0.0056
6 -4 10 0.7673 -0.0337
6 -4 11 2.1167 -0.0711
6 -4 12 0.6036 0.0341
6 -4 13 -0.8513 -0.0477
6 -4 14 -2.4765 -0.0689
6 -4 15 -0.7699 0.2192
6 -4 16 2.4762 0.0649
6 -3 0 6.8082 -0.1762
6 -3 1 -1.3704 0.0216
6 -3 2 -8.8665 0.0202
6 -3 3 7.3610 0.0585
6 -3 4 3.4352 0.0576
6 -3 5 -9.8668 -0.0163
6 -3 6 2.9254 -0.0012
6 -3 7 3.5411 -0.0231
6 -3 8 -3.8843 -0.0129
6 -3 9 3.9836 0.0101
6 -3 10 0.6724 -0.0418
6 -3 11 -4.1258 -0.0095
6 -3 12 0.7587 0.0154
6 -3 13 -0.6804 0.0211
6 -3 14 1.4294 0.0931
6 -3 15 3.4200 -0.0136
6 -3 16 -3.2204 -0.1518
6 -3 17 -2.3926 0.0115
6 -2 0 10.1435 0.2579
6 -2 1 10.9130 -0.1790
6 -2 2 -8.2639 -0.1637
6 -2 3 -12.0169 0.0621
6 -2 4 3.9880 -0.1324
6 -2 5 10.3666 0.0678
6 -2 6 0.0244 0.1116
6 -2 7 -6.3883 -0.0447
6 -2 8 -1.6059 0.0930
6 -2 9 2.5201 -0.0519
6 -2 10 2.2072 -0.0753
6 -2 11 -0.7942 0.0562
6 -2 12 -3.8112 -0.0510
6 -2 13 -0.4371 0.0007
6 -2 14 4.7758 0.0285
6 -2 15 2.6136 -0.0024
6 -2 16 -2.9416 0.0295
6 -2 17 -3.5392 -0.0298
6 -1 0 -6.8168 -0.1791
6 -1 1 6.3066 0.2391
6 -1 2 4.0960 0.1171
6 -1 3 -12.8675 -0.0112
6 -1 4 -2.0208 0.0505
6 -1 5 9.6994 -0.0419
6 -1 6 0.7914 -0.0781
6 -1 7 -1.8939 -0.0664
6 -1 8 0.4417 -0.0352
6 -1 9 -1.0466 0.0662
6 -1 10 -1.3763 0.0667
6 -1 11 -0.9171 0.0312
6 -1 12 1.0119 0.0050
6 -1 13 1.9199 -0.0422
6 -1 14 0.6196 -0.0210
6 -1 15 -0.7394 -0.0099
6 -1 16 -1.8776 -0.0107
6 -1 17 -0.0924 0.0102
6 -1 18 1.1613 -0.0199
6 0 0 1.3337 -1.0140
6 0 1 -6.9896 -0.0514
6 0 2 0.0075 0.2872
6 0 3 4.2791 0.0391
6 0 4 -0.7552 0.1485
6 0 5 -2.1990 0.0314
6 0 6 1.1182 -0.0391
6 0 7 0.6972 -0.0423
6 0 8 -2.1650 -0.0651
6 0 9 -0.2161 -0.0305
6 0 10 2.6759 0.0046
6 0 11 0.4365 0.0340
6 0 12 -1.6226 -0.0016
6 0 13 -0.1327 0.0462
6 0 14 0.6084 0.0080
6 0 15 -0.4955 -0.0134
6 0 16 -0.7275 0.0830
6 0 17 0.5412 -0.1655
6 0 18 0.7713 -0.1275
6 1 0 -7.0748 0.1443
6 1 1 1.7708 -0.0009
6 1 2 10.2833 -0.0299
6 1 3 0.3855 -0.0687
6 1 4 -7.7981 -0.0523
6 1 5 0.6169 -0.0321
6 1 6 2.3254 0.0158
6 1 7 -1.1780 0.0644
6 1 8 2.5385 0.0185
6 1 9 -0.1612 0.0190
6 1 10 -4.9099 0.0008
6 1 11 0.8590 -0.0281
6 1 12 4.6448 0.0046
6 1 13 -0.2050 -0.0324
6 1 14 -3.1219 -0.0145
6 1 15 0.0755 0.0237
6 1 16 1.6672 -0.0443
6 1 17 -0.6727 0.0170
6 1 18 -0.4076 0.1011
6 2 0 15.5030 -0.1355
6 2 1 4.6031 0.1867
6 2 2 -14.0339 0.1454
6 2 3 -0.3196 -0.0447
6 2 4 8.3931 0.1138
6 2 5 -1.6938 -0.0857
6 2 6 -4.3479 -0.1152
6 2 7 1.6148 0.0422
6 2 8 3.1191 -0.0859
6 2 9 -0.5338 0.0404
6 2 10 -1.4902 0.0841
6 2 11 -0.0752 -0.0002
6 2 12 -0.6983 0.0351
6 2 13 0.1317 -0.0562
6 2 14 0.9673 -0.0386
6 2 15 -0.6095 -0.0011
6 2 16 0.0304 0.0623
6 2 17 1.2701 0.0791
6 2 18 -0.0097 -0.1791
6 3 0 -6.8422 0.1929
6 3 1 6.7679 -0.2637
6 3 2 13.7976 -0.0974
6 3 3 -4.8599 0.0079
6 3 4 -16.4118 -0.0866
6 3 5 0.4561 0.0858
6 3 6 13.4412 0.0867
6 3 7 1.5020 0.0445
6 3 8 -8.0189 0.0626
6 3 9 0.2406 -0.0651
6 3 10 2.8029 -0.0828
6 3 11 -3.3882 -0.0546
6 3 12 0.4970 -0.0325
6 3 13 5.7567 0.0537
6 3 14 -0.6795 0.0481
6 3 15 -6.1076 0.0535
6 3 16 -0.7435 0.0403
6 3 17 4.1470 -0.0585
6 3 18 0.9238 -0.0449
6 4 0 -7.8314 1.1471
6 4 1 6.3147 0.0075
6 4 2 3.4290 -0.3600
6 4 3 -3.5607 -0.0362
6 4 4 0.5622 -0.2029
6 4 5 -1.1518 -0.0277
6 4 6 -1.1497 0.1321
6 4 7 4.3160 0.0463
6 4 8 1.6042 0.0306
6 4 9 -4.3487 0.0429
6 4 10 -3.3907 -0.0246
6 4 11 2.6447 -0.0554
6 4 12 2.9780 0.0301
6 4 13 -1.6847 -0.0619
6 4 14 0.3086 0.0025
6 4 15 1.8359 0.0790
6 4 16 -2.2649 -0.1609
6 4 17 -1.5484 0.0739
6 4 18 1.3515 0.2268
6 5 0 7.9467 -0.1485
6 5 1 9.5143 0.1370
6 5 2 -4.7302 0.0507
6 5 3 -11.5041 0.0221
6 5 4 2.6913 0.0355
6 5 5 6.7024 -0.0022
6 5 6 -5.5469 -0.0132
6 5 7 1.5989 -0.0388
6 5 8 8.1332 -0.0077
6 5 9 -6.9000 -0.0122
6 5 10 -4.1323 -0.0236
6 5 11 6.5983 0.0154
6 5 12 -3.2679 0.0144
6 5 13 -3.4607 0.0401
6 5 14 6.5146 0.0220
6 5 15 0.9593 -0.0252
6 5 16 -4.4556 0.0170
6 5 17 -0.1088 -0.0156
6 5 18 1.2330 -0.0757
6 6 0 -1.6831 0.0299
6 6 1 5.6694 -0.1626
6 6 2 2.0009 -0.1093
6 6 3 -9.5451 0.0059
6 6 4 0.9866 -0.1115
6 6 5 9.4687 0.0988
6 6 6 -4.6474 0.1197
6 6 7 -6.5178 -0.0073
6 6 8 4.7247 0.0852
6 6 9 3.1139 -0.0992
6 6 10 -2.6664 -0.0787
6 6 11 -0.8255 0.0297
6 6 12 1.9708 -0.0634
6 6 13 -0.2421 0.0701
6 6 14 -1.8376 0.0408
6 6 15 0.5901 -0.0178
6 6 16 0.3417 0.0013
6 6 17 -0.3131 -0.0813
6 6 18 1.0902 0.1045
6 7 0 2.3785 -0.0525
6 7 1 -3.3278 0.2194
6 7 2 -1.8745 0.0366
6 7 3 1.1889 -0.0016
6 7 4 -1.7427 0.0487
6 7 5 2.1262 -0.0841
6 7 6 4.0214 -0.0479
6 7 7 -4.1295 -0.0475
6 7 8 -0.3316 -0.0546
6 7 9 3.3578 0.0781
6 7 10 -5.4947 0.0699
6 7 11 -0.9162 0.0500
6 7 12 6.1125 0.0338
6 7 13 -1.1791 -0.0700
6 7 14 -1.7804 -0.0649
6 7 15 1.9756 -0.0332
6 7 16 -1.5639 -0.0162
6 7 17 -1.5753 0.0480
6 7 18 1.8141 0.0407
6 8 0 -2.5138 -1.0872
6 8 1 3.2090 -0.0453
6 8 2 2.6926 0.2857
6 8 3 -1.5533 0.0821
6 8 4 -3.2648 0.2524
6 8 5 -0.4839 -0.0162
6 8 6 2.2849 -0.1192
6 8 7 2.9580 -0.0368
6 8 8 -0.0602 -0.0919
6 8 9 -5.0375 -0.0213
6 8 10 -0.8120 0.0711
6 8 11 5.3026 0.0553
6 8 12 0.1523 -0.0484
6 8 13 -3.3673 0.0228
6 8 14 -0.0418 0.0167
6 8 15 0.9388 -0.0515
6 8 16 0.6636 0.1590
6 8 17 -0.0328 -0.0517
6 8 18 -0.6331 -0.2669
6 9 0 -3.5481 0.1963
6 9 1 3.8211 -0.1041
6 9 2 2.1118 -0.0611
6 9 3 -0.1771 -0.0938
6 9 4 1.5656 -0.0779
6 9 5 -3.2266 0.0054
6 9 6 -3.7266 0.0578
6 9 7 4.2478 0.0996
6 9 8 2.8766 0.0176
6 9 9 -2.2775 -0.0111
6 9 10 -1.2625 -0.0097
6 9 11 -0.5565 -0.0591
6 9 12 -0.2556 -0.0208
6 9 13 1.6748 0.0028
6 9 14 2.7620 -0.0056
6 9 15 -0.5826 0.0225
6 9 16 -4.8403 0.0239
6 9 17 -1.1232 -0.0040
6 9 18 3.9110 0.0082
6 10 0 1.6657 0.0038
6 10 1 -0.6413 0.1274
6 10 2 -5.4038 0.1058
6 10 3 0.2944 -0.0393
6 10 4 7.0982 0.0977
6 10 5 -0.2056 -0.0496
6 10 6 -4.1195 -0.1161
6 10 7 0.5461 0.0102
6 10 8 -1.0808 -0.1006
6 10 9 -1.0916 0.0420
6 10 10 4.1195 0.1130
6 10 11 1.7261 0.0224
6 10 12 -3.8563 0.0458
6 10 13 -2.0071 -0.0570
6 10 14 2.2505 -0.0123
6 10 15 1.1818 -0.0717
6 10 16 -1.0614 -0.1161
6 10 17 0.2437 0.1978
6 11 0 -1.2494 0.0872
6 11 1 0.1648 -0.2603
6 11 2 -1.4871 -0.0292
6 11 3 0.8433 0.0446
6 11 4 2.4175 -0.0802
6 11 5 -2.1769 0.0900
6 11 6 -2.0415 0.0653
6 11 7 3.3479 0.0244
6 11 8 1.6183 0.0495
6 11 9 -3.2861 -0.0701
6 11 10 -1.9176 -0.0733
6 11 11 1.4607 -0.0662
6 11 12 3.0040 -0.0254
6 11 13 0.7598 0.0943
6 11 14 -3.6567 0.0800
6 11 15 -1.5279 0.0405
6 11 16 2.6410 -0.0297
6 11 17 0.8043 -0.0828
6 12 0 4.0124 0.9754
6 12 1 2.9878 0.0507
6 12 2 -4.1187 -0.2555
6 12 3 -4.7468 -0.0929
6 12 4 3.7646 -0.2469
6 12 5 7.2479 0.0175
6 12 6 -3.3011 0.1039
6 12 7 -8.2317 0.0736
6 12 8 2.0800 0.0840
6 12 9 6.6555 -0.0258
6 12 10 -0.2968 -0.0020
6 12 11 -3.8182 -0.0571
6 12 12 -0.5973 -0.0037
6 12 13 1.0774 0.0302
6 12 14 0.1613 -0.1232
6 12 15 1.0375 0.0060
6 12 16 0.3440 0.0786
6 13 0 -3.3627 -0.1858
6 13 1 1.8771 0.1326
6 13 2 0.7210 0.0460
6 13 3 -3.9885 0.0704
6 13 4 2.2858 0.0524
6 13 5 5.0272 -0.0489
6 13 6 -3.1175 -0.0324
6 13 7 -4.5113 -0.0607
6 13 8 1.6864 -0.0196
6 13 9 2.2376 0.0145
6 13 10 0.0717 0.0236
6 13 11 0.4051 0.0506
6 13 12 -0.6329 -0.0155
6 13 13 -1.3002 -0.0121
6 13 14 0.1884 0.0307
6 13 15 0.4315 0.0183
6 14 0 1.6565 -0.0540
6 14 1 -2.2689 -0.0983
6 14 2 -3.0478 -0.1362
6 14 3 1.4361 0.0739
6 14 4 2.0023 -0.0229
6 14 5 -0.5721 0.0316
6 14 6 0.7037 0.1336
6 14 7 -0.2568 -0.0315
6 14 8 -2.3583 0.0223
6 14 9 0.1791 -0.0583
6 14 10 1.8674 -0.1026
6 14 11 0.8270 0.0431
6 14 12 -0.6139 -0.0090
6 14 13 -1.4459 0.0562
6 14 14 -0.1025 0.0274
6 14 15 1.0663 -0.0647
6 15 0 0.1019 -0.1193
6 15 1 3.2720 0.2731
6 15 2 1.1754 0.0730
6 15 3 -3.4928 -0.1104
6 15 4 -1.8145 0.0343
6 15 5 2.1482 -0.0822
6 15 6 1.2471 -0.0620
6 15 7 -0.7017 0.0213
6 15 8 -0.0865 -0.0132
6 15 9 0.1485 0.0772
6 15 10 -0.6473 0.0668
6 15 11 0.3028 0.0138
6 15 12 0.3680 -0.0490
6 15 13 -1.2618 -0.1043
6 16 0 -1.1100 -0.6422
6 16 1 2.6435 0.0738
6 16 2 1.0039 0.2042
6 16 3 -2.2177 0.0159
6 16 4 0.6052 0.1693
6 16 5 0.7775 -0.0198
6 16 6 -2.0419 -0.0539
6 16 7 0.6689 -0.0775
6 16 8 1.8409 -0.1737
6 16 9 -1.0642 0.0661
6 16 10 -0.7236 0.1376
6 16 11 0.5565 0.0794
6 16 12 0.0994 -0.0231
6 17 0 -2.2241 0.0592
6 17 1 0.8297 -0.1745
6 17 2 2.6432 0.0044
6 17 3 -1.3072 -0.0494
6 17 4 -2.5440 -0.0264
6 17 5 1.4856 0.0748
6 17 6 1.8697 -0.0032
6 17 7 -0.9864 0.0551
6 17 8 -0.9284 0.0173
6 17 9 0.2375 -0.0577
6 17 10 -0.0927 0.0157
6 18 4 -0.4720 -0.0425
6 18 5 -0.5527 0.0313
7 -16 0 -1.4863 0.5296
7 -15 0 -0.1063 -0.1169
7 -15 1 -1.0260 -0.0094
7 -15 2 0.7261 0.0383
7 -15 3 0.9227 -0.0357
7 -14 0 -0.4114 0.3225
7 -14 1 0.1263 -0.1545
7 -14 2 0.0581 -0.1394
7 -14 3 0.0778 0.0697
7 -14 4 0.4172 -0.1167
7 -14 5 -0.1062 -0.0419
7 -13 0 1.3183 -0.1772
7 -13 1 0.5151 0.0937
7 -13 2 -1.8078 0.0668
7 -13 3 -0.4484 0.0048
7 -13 4 0.4605 0.0687
7 -13 5 0.3643 0.0112
7 -13 6 1.1471 -0.0011
7 -13 7 -0.2630 -0.0601
7 -12 0 -0.7846 -0.7299
7 -12 1 -0.4130 -0.2413
7 -12 2 1.8038 0.1418
7 -12 3 -0.1538 0.1317
7 -12 4 -1.7235 0.1936
7 -12 5 0.6666 0.0333
7 -12 6 0.6214 -0.0936
7 -12 7 -0.5420 -0.0206
7 -12 8 0.1360 -0.0361
7 -11 0 -0.3547 0.0894
7 -11 1 -1.7486 -0.1156
7 -11 2 0.0046 0.0139
7 -11 3 1.7252 0.0439
7 -11 4 0.1338 -0.0384
7 -11 5 -2.0849 0.0178
7 -11 6 -0.0043 -0.0067
7 -11 7 2.1052 -0.1022
7 -11 8 -0.4338 -0.0224
7 -11 9 -1.2368 0.1378
7 -10 0 -1.3527 -0.2746
7 -10 1 1.0452 0.2393
7 -10 2 1.9040 0.1511
7 -10 3 -0.1942 -0.0571
7 -10 4 -1.6507 0.1188
7 -10 5 -0.4123 -0.1014
7 -10 6 0.5965 -0.0715
7 -10 7 -0.0121 0.0689
7 -10 8 0.6226 -0.1856
7 -10 9 0.6566 0.0355
7 -10 10 -1.1313 0.2446
7 -10 11 -0.7181 -0.0359
7 -9 0 -5.6627 0.2165
7 -9 1 4.6313 -0.1044
7 -9 2 5.3603 -0.1012
7 -9 3 -2.0213 -0.0532
7 -9 4 -2.4128 -0.1251
7 -9 5 0.4956 0.0511
7 -9 6 -0.6976 0.1356
7 -9 7 0.2247 0.0633
7 -9 8 1.6638 0.0594
7 -9 9 -0.3868 -0.0366
7 -9 10 -0.5967 -0.1600
7 -9 11 -0.0034 -0.1117
7 -8 0 -0.0973 0.8374
7 -8 1 -1.2446 0.1793
7 -8 2 1.5019 -0.1787
7 -8 3 2.2707 -0.1564
7 -8 4 -2.6177 -0.1980
7 -8 5 -2.7166 -0.0198
7 -8 6 3.1813 0.0671
7 -8 7 1.8921 0.1340
7 -8 8 -2.9033 0.0957
7 -8 9 -0.4392 -0.0349
7 -8 10 1.8401 -0.0527
7 -8 11 -0.2189 -0.1258
7 -8 12 -0.7567 -0.0206
7 -7 0 0.1391 -0.1666
7 -7 1 1.6164 0.0757
7 -7 2 2.5196 0.0362
7 -7 3 -0.8893 0.0209
7 -7 4 -3.9846 0.0582
7 -7 5 0.4169 -0.0266
7 -7 6 3.2948 -0.0184
7 -7 7 -0.3028 -0.0018
7 -7 8 -1.2951 -0.0309
7 -7 9 -0.3989 0.0061
7 -7 10 -0.3320 0.0043
7 -7 11 0.9411 -0.0062
7 -7 12 0.6012 0.0494
7 -7 13 -0.5174 -0.0164
7 -6 0 4.6823 0.3427
7 -6 1 -0.5872 -0.2321
7 -6 2 -4.0351 -0.2055
7 -6 3 -2.3924 0.0506
7 -6 4 1.5116 -0.1111
7 -6 5 4.6734 0.1012
7 -6 6 0.9927 0.1437
7 -6 7 -4.7816 -0.0564
7 -6 8 -2.1070 0.0430
7 -6 9 3.9024 -0.0558
7 -6 10 2.1188 -0.1161
7 -6 11 -3.1982 0.0440
7 -6 12 -1.6998 0.0773
7 -6 13 2.0684 0.0437
7 -6 14 1.1121 -0.0732
7 -5 0 9.0015 -0.1871
7 -5 1 -21.5189 0.1481
7 -5 2 -6.8245 0.0908
7 -5 3 12.7762 0.0331
7 -5 4 1.8854 0.0762
7 -5 5 -7.0819 -0.0576
7 -5 6 2.7096 -0.0687
7 -5 7 3.3070 -0.0599
7 -5 8 -4.3704 -0.0582
7 -5 9 0.4763 0.0840
7 -5 10 3.0415 0.0648
7 -5 11 -2.3601 0.0047
7 -5 12 -0.9994 0.0299
7 -5 13 1.6380 -0.0302
7 -5 14 0.2089 -0.0302
7 -4 0 3.6152 -0.8559
7 -4 1 -1.2337 -0.1555
7 -4 2 -4.1615 0.2296
7 -4 3 3.7822 0.1099
7 -4 4 3.4822 0.1403
7 -4 5 -4.1377 0.0432
7 -4 6 -2.1290 -0.0678
7 -4 7 1.3890 -0.1052
7 -4 8 1.1637 -0.0423
7 -4 9 1.3161 0.0049
7 -4 10 -0.6406 0.0465
7 -4 11 -2.1854 0.0576
7 -4 12 -0.3416 -0.0651
7 -4 13 1.4171 0.0447
7 -4 14 1.4697 0.0758
7 -4 15 0.3192 -0.1545
7 -3 0 -5.5722 0.1897
7 -3 1 1.4394 0.0243
7 -3 2 7.3539 -0.0163
7 -3 3 -7.5802 -0.0809
7 -3 4 -2.6584 -0.0655
7 -3 5 10.9975 0.0090
7 -3 6 -2.6136 -0.0032
7 -3 7 -5.9573 0.0377
7 -3 8 3.3889 0.0287
7 -3 9 -1.0645 -0.0016
7 -3 10 -1.0429 0.0293
7 -3 11 2.2137 -0.0180
7 -3 12 0.0671 -0.0191
7 -3 13 0.8696 -0.0122
7 -3 14 -1.4116 -0.0734
7 -3 15 -2.5103 0.0426
7 -2 0 -8.0012 -0.2812
7 -2 1 -7.1762 0.1953
7 -2 2 6.8143 0.1533
7 -2 3 9.0826 -0.0417
7 -2 4 -3.6848 0.1321
7 -2 5 -8.1863 -0.0816
7 -2 6 0.6492 -0.1019
7 -2 7 4.8252 0.0542
7 -2 8 0.9394 -0.0952
7 -2 9 -1.8879 0.0130
7 -2 10 -1.9914 0.0677
7 -2 11 1.1561 -0.0036
7 -2 12 3.5283 0.0871
7 -2 13 -0.5721 -0.0153
7 -2 14 -4.0113 -0.1114
7 -2 15 -1.2481 -0.0272
7 -2 16 1.9754 0.0632
7 -1 0 1.8464 0.1875
7 -1 1 -9.5707 -0.2438
7 -1 2 0.0037 -0.1166
7 -1 3 14.8385 0.0184
7 -1 4 0.1734 -0.0507
7 -1 5 -10.5194 0.0460
7 -1 6 -0.6419 0.0714
7 -1 7 2.3357 0.0551
7 -1 8 -0.4560 0.0409
7 -1 9 0.9819 -0.0530
7 -1 10 2.1673 -0.0584
7 -1 11 0.4513 -0.0538
7 -1 12 -2.4392 -0.0258
7 -1 13 -1.2717 0.0750
7 -1 14 0.9607 0.0343
7 -1 15 0.2756 -0.0205
7 -1 16 0.5904 0.0223
7 0 0 3.9601 0.9042
7 0 1 -0.2187 0.0421
7 0 2 -3.5926 -0.2131
7 0 3 0.2323 -0.0330
7 0 4 1.7850 -0.1895
7 0 5 0.4613 -0.0231
7 0 6 -0.2783 0.0634
7 0 7 -0.7426 0.0175
7 0 8 0.6023 0.0700
7 0 9 1.0338 0.0402
7 0 10 -1.0963 -0.0154
7 0 11 -1.3827 -0.0084
7 0 12 0.2199 -0.0306
7 0 13 0.8917 -0.0780
7 0 14 0.4807 0.0499
7 0 15 0.1296 0.0264
7 0 16 0.2000 -0.1006
7 1 0 7.3272 -0.1512
7 1 1 -2.0388 0.0325
7 1 2 -10.2450 0.0313
7 1 3 -0.7933 0.0521
7 1 4 8.7564 0.0457
7 1 5 1.5811 0.0316
7 1 6 -4.0535 -0.0077
7 1 7 -0.8600 -0.0571
7 1 8 -1.3771 -0.0190
7 1 9 -0.0087 -0.0320
7 1 10 4.7950 -0.0131
7 1 11 1.1184 0.0394
7 1 12 -4.7637 0.0154
7 1 13 -1.8638 0.0424
7 1 14 2.7471 0.0012
7 1 15 1.1953 -0.0483
7 1 16 -1.0456 0.0419
7 1 17 0.0076 -0.0165
7 2 0 -15.0207 0.1041
7 2 1 -2.3672 -0.1929
7 2 2 12.1509 -0.1408
7 2 3 0.0838 0.0697
7 2 4 -6.2618 -0.0847
7 2 5 0.9187 0.0380
7 2 6 2.9911 0.1023
7 2 7 -1.3443 -0.0118
7 2 8 -2.5894 0.0721
7 2 9 1.1576 -0.0257
7 2 10 1.4368 -0.0758
7 2 11 -0.6490 -0.0145
7 2 12 0.4814 -0.0542
7 2 13 0.1378 0.0261
7 2 14 -0.5873 0.1014
7 2 15 0.5219 0.0332
7 2 16 -0.4591 -0.1240
7 2 17 -1.0241 -0.0490
7 3 0 3.6510 -0.1591
7 3 1 -6.5349 0.3048
7 3 2 -7.1237 0.0797
7 3 3 4.9722 -0.0460
7 3 4 8.4456 0.0696
7 3 5 0.3604 -0.0858
7 3 6 -7.2523 -0.0698
7 3 7 -3.6908 -0.0217
7 3 8 4.6820 -0.0470
7 3 9 2.3723 0.0605
7 3 10 -1.2550 0.0575
7 3 11 1.2326 0.0375
7 3 12 -1.4414 0.0301
7 3 13 -4.0380 -0.0363
7 3 14 1.3597 -0.0236
7 3 15 4.5846 -0.0700
7 3 16 0.2749 -0.0511
7 3 17 -2.9660 0.0811
7 4 0 5.3277 -0.9871
7 4 1 -4.4158 0.0167
7 4 2 -3.0350 0.2786
7 4 3 1.2357 0.0217
7 4 4 0.6601 0.2313
7 4 5 2.2022 0.0247
7 4 6 -0.1924 -0.1406
7 4 7 -3.2118 -0.0314
7 4 8 -0.4559 -0.0600
7 4 9 2.2397 -0.0395
7 4 10 1.7940 0.0590
7 4 11 -1.0918 0.0253
7 4 12 -1.2465 -0.0025
7 4 13 0.9942 0.0743
7 4 14 -0.9406 -0.0583
7 4 15 -1.5249 -0.0473
7 4 16 1.4910 0.1519
7 4 17 1.3570 -0.1072
7 5 0 -8.6698 0.1200
7 5 1 -5.0365 -0.1752
7 5 2 6.3470 -0.0299
7 5 3 8.2201 -0.0157
7 5 4 -4.6773 -0.0366
7 5 5 -5.9097 0.0175
7 5 6 6.9422 0.0092
7 5 7 -0.0906 0.0248
7 5 8 -8.6740 0.0109
7 5 9 3.9088 0.0240
7 5 10 4.6765 0.0182
7 5 11 -3.1205 -0.0279
7 5 12 1.9425 -0.0103
7 5 13 0.6859 -0.0428
7 5 14 -4.7680 -0.0245
7 5 15 0.3830 0.0406
7 5 16 3.1522 -0.0103
7 5 17 -0.1171 0.0239
7 6 0 0.7254 -0.0195
7 6 1 -4.4681 0.1655
7 6 2 0.0005 0.1100
7 6 3 7.2908 -0.0527
7 6 4 -2.4019 0.0845
7 6 5 -7.0469 -0.0392
7 6 6 4.5914 -0.1252
7 6 7 5.2827 -0.0087
7 6 8 -3.9798 -0.0421
7 6 9 -3.3601 0.0488
7 6 10 2.1232 0.0677
7 6 11 1.4215 0.0294
7 6 12 -1.4674 0.0465
7 6 13 0.2791 -0.0726
7 6 14 1.1242 -0.0692
7 6 15 -1.0594 -0.0140
7 6 16 0.0465 0.0549
7 6 17 0.6640 0.0839
7 7 0 1.9421 0.0673
7 7 1 3.9942 -0.2537
7 7 2 -0.9008 -0.0542
7 7 3 -2.5433 0.0453
7 7 4 1.2625 -0.0222
7 7 5 -1.7952 0.0805
7 7 6 -1.1334 0.0418
7 7 7 5.0940 0.0218
7 7 8 -2.5634 0.0283
7 7 9 -4.3659 -0.0767
7 7 10 7.1046 -0.0558
7 7 11 0.9535 -0.0272
7 7 12 -7.1089 0.0014
7 7 13 1.9695 0.0675
7 7 14 3.0831 0.0120
7 7 15 -2.9465 0.0166
7 7 16 0.1279 0.0327
7 7 17 2.3095 -0.0502
7 8 0 3.4462 0.9242
7 8 1 -2.0431 -0.0119
7 8 2 -3.8211 -0.2494
7 8 3 2.6671 -0.0449
7 8 4 4.0354 -0.2127
7 8 5 -1.8751 -0.0003
7 8 6 -2.7773 0.1009
7 8 7 -0.6941 0.0421
7 8 8 0.7153 0.0775
7 8 9 3.0437 0.0089
7 8 10 0.1483 -0.0263
7 8 11 -3.2078 -0.0294
7 8 12 -0.0850 -0.0439
7 8 13 1.4104 -0.0354
7 8 14 0.6285 0.0624
7 8 15 0.3127 0.0285
7 8 16 -1.2720 -0.1276
7 9 0 2.2462 -0.1685
7 9 1 -2.4519 0.1027
7 9 2 -2.6652 0.0583
7 9 3 -0.0071 0.0953
7 9 4 0.1748 0.0515
7 9 5 2.4783 -0.0258
7 9 6 2.3907 -0.0402
7 9 7 -3.0567 -0.0901
7 9 8 -2.5843 -0.0130
7 9 9 1.0712 0.0259
7 9 10 1.2620 0.0026
7 9 11 1.7528 0.0575
7 9 12 0.6000 0.0196
7 9 13 -3.0648 -0.0309
7 9 14 -2.9661 0.0103
7 9 15 2.0695 0.0032
7 9 16 4.1856 -0.0298
7 10 0 -0.1354 0.0013
7 10 1 1.0913 -0.1347
7 10 2 3.8828 -0.1034
7 10 3 -1.0405 0.0509
7 10 4 -6.1313 -0.0690
7 10 5 0.4279 0.0299
7 10 6 3.9685 0.1170
7 10 7 0.0460 0.0128
7 10 8 0.7866 0.0418
7 10 9 0.1121 -0.0484
7 10 10 -4.1724 -0.0817
7 10 11 -0.8923 -0.0343
7 10 12 4.5670 -0.0053
7 10 13 1.6096 0.0744
7 10 14 -2.9888 -0.0241
7 10 15 -1.3140 0.0465
7 10 16 1.0709 0.1012
7 11 0 1.4999 -0.1481
7 11 1 0.8176 0.2529
7 11 2 -0.3204 0.0491
7 11 3 -0.8126 -0.0745
7 11 4 0.4931 0.0626
7 11 5 0.3579 -0.0591
7 11 6 -0.8648 -0.0395
7 11 7 -0.3476 -0.0188
7 11 8 0.5771 -0.0659
7 11 9 1.1715 0.0441
7 11 10 0.1604 0.0794
7 11 11 -1.8226 0.0874
7 11 12 -1.1019 0.0176
7 11 13 1.4547 -0.1243
7 11 14 1.6447 -0.0710
7 11 15 -0.5414 0.0048
7 12 0 -4.3905 -0.8295
7 12 1 -1.4152 0.0190
7 12 2 3.8631 0.2221
7 12 3 3.1826 0.0574
7 12 4 -2.9718 0.2150
7 12 5 -5.3198 -0.0101
7 12 6 2.2407 -0.1168
7 12 7 5.8277 -0.0543
7 12 8 -1.1937 -0.0465
7 12 9 -4.2500 0.0012
7 12 10 -0.0599 0.0118
7 12 11 2.1111 0.0582
7 12 12 0.6181 -0.0299
7 12 13 -0.4866 -0.0144
7 12 14 -0.3458 0.1348
7 13 0 1.3113 0.1706
7 13 1 -0.0212 -0.1134
7 13 2 0.1097 -0.0536
7 13 3 1.7995 -0.0564
7 13 4 -1.9281 -0.0273
7 13 5 -3.1001 0.0320
7 13 6 2.4501 0.0183
7 13 7 3.6718 0.0613
7 13 8 -1.6262 0.0150
7 13 9 -2.7677 -0.0068
7 13 10 0.4578 -0.0181
7 13 11 0.5902 -0.0662
7 13 12 0.3131 0.0210
7 13 13 1.0673 0.0362
7 14 0 0.9272 0.0104
7 14 1 0.8878 0.1335
7 14 2 -0.0430 0.1247
7 14 3 -0.3485 -0.0917
7 14 4 0.2634 0.0203
7 14 5 -0.2681 -0.0220
7 14 6 -1.3481 -0.1269
7 14 7 0.7713 0.0197
7 14 8 1.8809 0.0180
7 14 9 -0.3913 0.0703
7 14 10 -1.2750 0.0526
7 14 11 -0.6137 -0.0709
7 14 12 0.3116 0.0091
7 15 0 -1.2701 0.0718
7 15 1 -1.9337 -0.2536
7 15 2 0.2122 -0.0606
7 15 3 2.2134 0.0976
7 15 4 0.7899 -0.0091
7 15 5 -1.2392 0.0751
7 15 6 -1.0309 0.0346
7 15 7 0.2128 -0.0194
7 15 8 0.6267 0.0112
7 15 9 -0.2725 -0.0619
7 15 10 -0.1848 -0.0405
7 15 11 0.7382 -0.0181
7 16 0 0.5431 0.3776
7 16 1 -1.4161 -0.0859
7 16 2 -0.4561 -0.0849
7 16 3 1.3846 0.0001
7 16 4 -0.5416 -0.1389
7 16 5 -0.4806 -0.0046
7 16 6 1.3138 0.0170
7 16 7 -0.4558 0.0878
7 16 8 -0.9947 0.1615
8 -14 0 0.1344 -0.3146
8 -14 1 -0.1833 0.1183
8 -13 0 -0.8735 0.1239
8 -13 1 -0.7958 -0.0506
8 -13 2 1.8497 -0.0382
8 -13 3 0.7340 -0.0017
8 -13 4 -1.2602 -0.0399
8 -12 0 0.5658 0.5722
8 -12 1 0.1851 0.2820
8 -12 2 -1.2953 -0.1220
8 -12 3 0.7107 -0.1841
8 -12 4 1.0371 -0.1535
8 -12 5 -1.0925 0.0170
8 -12 6 -0.0741 0.0793
8 -11 0 -0.4653 -0.0952
8 -11 1 0.7025 0.0960
8 -11 2 -0.0478 -0.0345
8 -11 3 -0.9480 -0.0457
8 -11 4 0.3603 0.0786
8 -11 5 1.6287 0.0031
8 -11 6 -0.5701 -0.0218
8 -11 7 -1.7749 0.0687
8 -10 0 0.3145 0.1734
8 -10 1 -0.6582 -0.2201
8 -10 2 -0.6061 -0.0744
8 -10 3 -0.3089 0.0746
8 -10 4 0.5176 -0.1137
8 -10 5 0.8891 0.0518
8 -10 6 0.0824 0.0503
8 -10 7 -0.6154 -0.0367
8 -10 8 -0.6229 0.1759
8 -9 0 2.8609 -0.1997
8 -9 1 -4.8257 0.1289
8 -9 2 -2.7310 0.1119
8 -9 3 2.3828 -0.0081
8 -9 4 0.7313 0.0972
8 -9 5 -1.2464 -0.0096
8 -9 6 1.1169 -0.1293
8 -9 7 0.9628 -0.0526
8 -9 8 -1.0597 -0.0289
8 -9 9 -0.8130 0.0053
8 -8 0 0.7969 -0.6205
8 -8 1 0.6557 -0.1681
8 -8 2 -0.9110 0.0933
8 -8 3 -1.7944 0.1112
8 -8 4 1.5332 0.1986
8 -8 5 2.0663 0.0672
8 -8 6 -2.2066 -0.0713
8 -8 7 -1.1154 -0.1472
8 -8 8 1.8611 -0.0861
8 -8 9 0.0480 0.0446
8 -8 10 -0.7649 0.0604
8 -7 0 -1.4383 0.1613
8 -7 1 1.7039 -0.0396
8 -7 2 -1.1899 -0.0258
8 -7 3 -1.4576 -0.0209
8 -7 4 2.8328 -0.0535
8 -7 5 0.5065 0.0074
8 -7 6 -1.9870 -0.0028
8 -7 7 0.2370 0.0089
8 -7 8 0.1041 0.0540
8 -7 9 0.1471 0.0089
8 -7 10 0.5943 -0.0195
8 -7 11 -0.5390 -0.0077
8 -6 0 -2.3440 -0.2714
8 -6 1 1.0319 0.2180
8 -6 2 2.7222 0.1575
8 -6 3 1.4095 -0.0447
8 -6 4 -2.0438 0.1099
8 -6 5 -3.0048 -0.0679
8 -6 6 0.3284 -0.1529
8 -6 7 2.8519 0.0072
8 -6 8 1.2309 -0.0064
8 -6 9 -2.3215 0.0838
8 -6 10 -1.5054 0.1173
8 -6 11 2.0989 -0.0652
8 -6 12 0.7710 -0.1414
8 -5 0 -3.3733 0.1997
8 -5 1 22.2462 -0.1420
8 -5 2 3.3497 -0.1056
8 -5 3 -14.8871 -0.0335
8 -5 4 -0.8724 -0.0707
8 -5 5 7.9750 0.0534
8 -5 6 -2.3771 0.0885
8 -5 7 -2.1767 0.0739
8 -5 8 3.8149 0.0254
8 -5 9 -2.2831 -0.1058
8 -5 10 -2.9686 -0.0505
8 -5 11 3.5952 0.0077
8 -5 12 1.4731 -0.0226
8 -5 13 -2.2192 0.0377
8 -4 0 -2.2470 0.7051
8 -4 1 0.9264 0.1179
8 -4 2 2.5183 -0.1671
8 -4 3 -3.7395 -0.0905
8 -4 4 -1.9465 -0.1523
8 -4 5 4.0843 -0.0241
8 -4 6 1.2102 0.1053
8 -4 7 -1.9363 0.0594
8 -4 8 -0.5624 -0.0111
8 -4 9 -0.1167 0.0080
8 -4 10 0.0439 -0.0177
8 -4 11 1.0136 -0.0194
8 -4 12 0.4483 0.0594
8 -4 13 -0.7870 -0.0564
8 -3 0 1.2482 -0.1798
8 -3 1 1.2511 -0.0197
8 -3 2 -2.8045 0.0153
8 -3 3 4.1026 0.0752
8 -3 4 -0.0806 0.0582
8 -3 5 -8.7976 -0.0022
8 -3 6 2.9766 0.0051
8 -3 7 6.5081 -0.0436
8 -3 8 -2.8515 -0.0236
8 -3 9 -1.1597 -0.0009
8 -3 10 1.0868 -0.0337
8 -3 11 -0.8014 0.0294
8 -3 12 -0.3439 0.0288
8 -3 13 -0.4143 0.0011
8 -3 14 0.8088 0.0369
8 -2 0 7.7068 0.2454
8 -2 1 4.0212 -0.2231
8 -2 2 -6.2556 -0.1224
8 -2 3 -5.9366 0.0683
8 -2 4 3.2782 -0.1295
8 -2 5 5.5254 0.0574
8 -2 6 -0.5507 0.0914
8 -2 7 -2.8654 -0.0557
8 -2 8 -0.7888 0.0973
8 -2 9 0.7077 0.0331
8 -2 10 1.2682 -0.0720
8 -2 11 -0.5507 -0.0613
8 -2 12 -1.9115 -0.1041
8 -2 13 0.4270 0.0636
8 -2 14 2.0229 0.1840
8 -1 0 2.3426 -0.1951
8 -1 1 6.6555 0.2220
8 -1 2 -3.0191 0.1001
8 -1 3 -10.6806 -0.0007
8 -1 4 0.6944 0.0701
8 -1 5 7.5579 -0.0673
8 -1 6 0.8408 -0.0765
8 -1 7 -1.3207 -0.0306
8 -1 8 0.6236 -0.0490
8 -1 9 -1.4684 0.0274
8 -1 10 -2.9863 0.0671
8 -1 11 0.6434 0.0879
8 -1 12 3.3760 0.0282
8 -1 13 -0.0336 -0.1142
8 -1 14 -1.6557 -0.0453
8 0 0 -5.5806 -0.7828
8 0 1 6.7530 -0.0325
8 0 2 4.5954 0.1348
8 0 3 -4.0567 0.0444
8 0 4 -1.9291 0.2220
8 0 5 0.7246 0.0019
8 0 6 -0.1593 -0.0719
8 0 7 0.8070 -0.0130
8 0 8 0.0576 -0.0916
8 0 9 -1.1162 -0.0067
8 0 10 0.4909 0.0469
8 0 11 1.1507 -0.0372
8 0 12 0.2008 0.0308
8 0 13 -0.6346 0.0897
8 0 14 -0.7785 -0.0703
8 0 15 -0.1855 -0.0241
8 1 0 -7.9005 0.1401
8 1 1 3.7369 -0.0651
8 1 2 9.6910 -0.0303
8 1 3 -0.7349 -0.0470
8 1 4 -8.6558 -0.0315
8 1 5 -1.4814 -0.0093
8 1 6 4.7212 -0.0023
8 1 7 1.5126 0.0357
8 1 8 0.9016 0.0171
8 1 9 -0.2724 0.0411
8 1 10 -4.9121 0.0174
8 1 11 -1.3895 -0.0481
8 1 12 4.8457 -0.0145
8 1 13 2.3658 -0.0314
8 1 14 -2.3043 -0.0102
8 1 15 -1.7931 0.0437
8 2 0 12.8986 -0.0760
8 2 1 0.8498 0.2009
8 2 2 -10.2064 0.1050
8 2 3 0.1778 -0.0898
8 2 4 5.4012 0.0914
8 2 5 -0.8722 -0.0138
8 2 6 -2.8907 -0.1007
8 2 7 1.8817 0.0077
8 2 8 2.3050 -0.0663
8 2 9 -2.2182 0.0110
8 2 10 -0.8483 0.0696
8 2 11 1.5951 0.0071
8 2 12 -0.8313 0.0808
8 2 13 -0.7440 0.0144
8 2 14 0.5461 -0.1532
8 2 15 0.0225 -0.0583
8 3 0 -2.5411 0.1307
8 3 1 3.3414 -0.2976
8 3 2 2.8154 -0.0502
8 3 3 -0.7902 0.0594
8 3 4 -2.5565 -0.0683
8 3 5 -4.8374 0.0796
8 3 6 2.7692 0.0497
8 3 7 7.6316 0.0080
8 3 8 -2.8215 0.0561
8 3 9 -5.3490 -0.0515
8 3 10 1.0518 -0.0562
8 3 11 1.1878 -0.0256
8 3 12 1.2752 -0.0262
8 3 13 1.5569 0.0166
8 3 14 -1.3674 0.0172
8 3 15 -2.1262 0.0852
8 4 0 -3.2283 0.8030
8 4 1 3.6270 -0.0172
8 4 2 2.0847 -0.2079
8 4 3 -0.9050 -0.0312
8 4 4 -0.9011 -0.2124
8 4 5 -1.1357 -0.0122
8 4 6 0.5637 0.1063
8 4 7 0.9437 0.0356
8 4 8 0.0767 0.0939
8 4 9 -0.0413 0.0172
8 4 10 -0.7972 -0.0744
8 4 11 -0.1706 -0.0249
8 4 12 0.0413 -0.0291
8 4 13 -0.3971 -0.0229
8 4 14 1.2182 0.0892
8 4 15 1.0336 -0.0072
8 5 0 8.3677 -0.1000
8 5 1 0.6230 0.1584
8 5 2 -7.4642 0.0134
8 5 3 -4.6741 0.0266
8 5 4 6.1539 0.0375
8 5 5 5.5321 -0.0268
8 5 6 -7.2394 -0.0037
8 5 7 -2.7753 -0.0197
8 5 8 7.8986 -0.0249
8 5 9 0.4398 -0.0285
8 5 10 -4.7779 0.0064
8 5 11 -0.6498 0.0425
8 5 12 0.2680 -0.0074
8 5 13 1.4159 0.0265
8 5 14 1.5347 0.0262
8 5 15 -1.0526 -0.0394
8 6 0 -1.1054 -0.0134
8 6 1 2.7143 -0.1911
8 6 2 -0.3036 -0.0675
8 6 3 -4.5055 0.1166
8 6 4 2.4341 -0.0705
8 6 5 4.3580 -0.0056
8 6 6 -3.9536 0.0954
8 6 7 -3.8067 -0.0194
8 6 8 3.4018 0.0471
8 6 9 3.1766 0.0352
8 6 10 -2.0002 -0.0801
8 6 11 -1.6706 -0.0971
8 6 12 1.2729 -0.0231
8 6 13 -0.2471 0.0946
8 6 14 -0.6599 0.0757
8 6 15 1.1996 -0.0024
8 7 0 -4.2184 -0.0704
8 7 1 -2.7930 0.2831
8 7 2 2.7452 0.0437
8 7 3 2.7537 -0.0942
8 7 4 -1.4984 0.0167
8 7 5 0.5178 -0.0665
8 7 6 0.5844 -0.0360
8 7 7 -3.7755 0.0169
8 7 8 1.9435 -0.0078
8 7 9 3.7584 0.0410
8 7 10 -4.9203 0.0367
8 7 11 -1.1778 0.0215
8 7 12 5.0837 -0.0244
8 7 13 -1.2764 -0.0521
8 7 14 -2.6533 0.0348
8 7 15 2.2767 -0.0100
8 8 0 -3.8992 -0.7442
8 8 1 1.6503 0.0411
8 8 2 4.5431 0.2012
8 8 3 -4.2459 0.0276
8 8 4 -4.5440 0.1757
8 8 5 4.6416 0.0147
8 8 6 3.2181 -0.0952
8 8 7 -2.1790 -0.0688
8 8 8 -1.3332 -0.0356
8 8 9 -0.4389 0.0284
8 8 10 0.2478 -0.0377
8 8 11 0.9319 0.0104
8 8 12 0.4272 0.1314
8 8 13 0.1740 0.0177
8 8 14 -1.4807 -0.1299
8 9 0 -1.5157 0.1328
8 9 1 1.0994 -0.1063
8 9 2 2.3615 -0.0615
8 9 3 0.2599 -0.0790
8 9 4 -0.6618 -0.0018
8 9 5 -1.9267 0.0543
8 9 6 -1.3113 -0.0023
8 9 7 2.3532 0.0426
8 9 8 1.1357 0.0206
8 9 9 -0.9128 -0.0172
8 9 10 0.3416 0.0027
8 9 11 -1.1683 -0.0381
8 9 12 -1.5633 -0.0218
8 9 13 2.1931 0.0252
8 9 14 2.2845 -0.0031
8 10 0 -0.4692 0.0125
8 10 1 -1.1912 0.1642
8 10 2 -1.4340 0.0797
8 10 3 1.8958 -0.0621
8 10 4 2.7101 0.0356
8 10 5 -1.1999 -0.0331
8 10 6 -1.2444 -0.0930
8 10 7 -0.0111 -0.0143
8 10 8 -1.7256 0.0079
8 10 9 0.6378 0.0788
8 10 10 3.5828 0.0222
8 10 11 -0.4072 -0.0269
8 10 12 -3.3908 0.0134
8 10 13 -0.1835 -0.0329
8 11 0 -0.6877 0.1998
8 11 1 -1.5284 -0.2180
8 11 2 0.7720 -0.0590
8 11 3 0.4893 0.0757
8 11 4 -1.9027 -0.0469
8 11 5 1.4280 0.0402
8 11 6 2.3520 0.0137
8 11 7 -2.3681 0.0084
8 11 8 -1.7627 0.0773
8 11 9 1.1706 -0.0194
8 11 10 1.2229 -0.0802
8 11 11 0.8379 -0.0837
8 11 12 -0.9485 -0.0044
8 12 0 3.7587 0.6063
8 12 1 -0.7399 -0.0993
8 12 2 -3.1266 -0.1555
8 12 3 -1.1386 -0.0226
8 12 4 2.1835 -0.1734
8 12 5 3.0280 0.0161
8 12 6 -1.1906 0.1097
8 12 7 -3.2978 0.0272
8 12 8 -0.0668 0.0186
8 12 9 2.0008 0.0111
8 12 10 1.0564 -0.0267
8 12 11 -0.7582 -0.0444
8 12 12 -1.0610 0.0737
8 13 0 -0.0843 -0.1058
8 13 1 -0.8950 0.1210
8 13 2 -0.4694 0.0366
8 13 3 0.0219 0.0299
8 13 4 1.4336 0.0125
8 13 5 0.7780 -0.0186
8 13 6 -1.7864 -0.0133
8 13 7 -1.6824 -0.0589
8 13 8 1.5819 -0.0021
8 13 9 1.8658 0.0231
8 13 10 -1.0135 0.0090
8 14 0 -1.0848 -0.0046
8 14 1 0.4867 -0.1219
8 14 2 1.1173 -0.0820
8 14 3 -0.6509 0.0722
8 14 4 -1.1993 -0.0175
8 14 5 0.7543 0.0369
8 14 6 1.2474 0.0936
8 14 7 -0.7457 -0.0374
8 14 8 -1.0727 -0.0315
9 -12 0 -0.4063 -0.4318
9 -12 1 0.0729 -0.2248
9 -11 0 0.5482 0.0923
9 -11 1 0.9901 -0.0576
9 -11 2 0.1750 0.0246
9 -11 3 -0.6573 0.0269
9 -10 0 -0.1210 -0.0816
9 -10 1 0.2104 0.1908
9 -10 2 0.5090 0.0050
9 -10 3 0.6514 -0.0843
9 -10 4 -0.5579 0.1158
9 -10 5 -0.9585 -0.0133
9 -9 0 -0.8354 0.1762
9 -9 1 4.5944 -0.1624
9 -9 2 0.6293 -0.1082
9 -9 3 -2.4338 0.0728
9 -9 4 0.4832 -0.0626
9 -9 5 1.5396 -0.0317
9 -9 6 -1.1946 0.0991
9 -8 0 -0.9364 0.4576
9 -8 1 -0.5779 0.0901
9 -8 2 0.1984 -0.0524
9 -8 3 1.3043 -0.0689
9 -8 4 -0.4981 -0.1796
9 -8 5 -1.2587 -0.0680
9 -8 6 1.1559 0.0733
9 -8 7 0.5874 0.1349
9 -8 8 -0.7658 0.0752
9 -7 0 1.9439 -0.1380
9 -7 1 -3.7553 0.0260
9 -7 2 0.8656 0.0164
9 -7 3 2.6705 0.0171
9 -7 4 -2.0202 0.0479
9 -7 5 -0.7862 0.0067
9 -7 6 0.7811 0.0130
9 -7 7 -0.3454 -0.0197
9 -7 8 0.6887 -0.0685
9 -6 0 0.4576 0.1552
9 -6 1 -0.4460 -0.1746
9 -6 2 -1.8110 -0.0894
9 -6 3 -1.3889 0.0488
9 -6 4 2.3621 -0.0934
9 -6 5 2.0899 0.0342
9 -6 6 -1.0164 0.1326
9 -6 7 -1.5257 0.0072
9 -6 8 -0.7886 -0.0243
9 -6 9 1.0620 -0.0729
9 -5 0 -0.0703 -0.1795
9 -5 1 -14.8507 0.1281
9 -5 2 -1.0110 0.0965
9 -5 3 10.5750 0.0350
9 -5 4 -0.2150 0.0600
9 -5 5 -5.3260 -0.0668
9 -5 6 2.3645 -0.0997
9 -5 7 0.4944 -0.0467
9 -5 8 -3.0655 0.0238
9 -5 9 2.6765 0.0901
9 -5 10 2.1276 0.0093
9 -4 0 1.7478 -0.5225
9 -4 1 -1.5534 -0.0533
9 -4 2 -1.8291 0.1035
9 -4 3 3.5009 0.0699
9 -4 4 1.3784 0.1502
9 -4 5 -3.1788 -0.0127
9 -4 6 -0.9647 -0.1261
9 -4 7 1.6861 -0.0013
9 -4 8 0.3117 0.0613
9 -4 9 -0.7530 -0.0216
9 -4 10 0.3437 -0.0361
9 -4 11 0.2701 -0.0217
9 -3 0 2.7802 0.1494
9 -3 1 -4.0879 -0.0077
9 -3 2 -0.8735 -0.0140
9 -3 3 0.0358 -0.0533
9 -3 4 1.5828 -0.0385
9 -3 5 5.0915 -0.0064
9 -3 6 -2.2903 -0.0071
9 -3 7 -5.0763 0.0468
9 -3 8 1.6469 0.0019
9 -3 9 1.5639 -0.0062
9 -3 10 -0.5560 0.0546
9 -3 11 0.4614 -0.0217
9 -2 0 -5.9932 -0.1740
9 -2 1 -0.3735 0.2484
9 -2 2 4.1917 0.0702
9 -2 3 2.2047 -0.1311
9 -2 4 -1.6201 0.1285
9 -2 5 -2.6900 0.0035
9 -2 6 -0.4275 -0.0822
9 -2 7 1.2152 0.0301
9 -2 8 1.0914 -0.0897
9 -2 9 0.2473 -0.0446
9 -2 10 -0.6969 0.0789
9 -2 11 -0.3444 0.0853
9 -2 12 0.4400 0.0774
9 -1 0 -1.6261 0.2008
9 -1 1 -0.4998 -0.1879
9 -1 2 0.9073 -0.0839
9 -1 3 3.8173 -0.0203
9 -1 4 1.7956 -0.0856
9 -1 5 -3.2657 0.0835
9 -1 6 -2.3347 0.0789
9 -1 7 0.1081 0.0173
9 -1 8 -0.2676 0.0625
9 -1 9 1.5109 -0.0242
9 -1 10 2.8254 -0.0959
9 -1 11 -0.9616 -0.0859
9 -1 12 -2.7715 0.0007
9 0 0 4.7604 0.6602
9 0 1 -10.1521 0.0296
9 0 2 -3.7677 -0.0733
9 0 3 5.5707 -0.0432
9 0 4 1.3226 -0.2274
9 0 5 -0.7796 -0.0077
9 0 6 0.4947 0.0669
9 0 7 -0.9735 0.0373
9 0 8 -0.2905 0.1045
9 0 9 0.6217 -0.0406
9 0 10 -0.3756 -0.0723
9 0 11 -0.1182 0.0764
9 0 12 -0.0632 -0.0046
9 1 0 7.9854 -0.1071
9 1 1 -4.1970 0.0811
9 1 2 -8.4818 0.0217
9 1 3 1.3785 0.0465
9 1 4 7.5681 0.0168
9 1 5 1.1299 -0.0123
9 1 6 -4.4963 0.0119
9 1 7 -1.6591 -0.0174
9 1 8 -0.4109 -0.0177
9 1 9 0.9543 -0.0411
9 1 10 3.9394 -0.0092
9 1 11 0.3230 0.0500
9 1 12 -3.5796 -0.0058
9 1 13 -1.3618 0.0109
9 2 0 -7.9715 0.0473
9 2 1 1.6608 -0.2121
9 2 2 6.2428 -0.0516
9 2 3 -2.0677 0.0709
9 2 4 -3.4716 -0.1084
9 2 5 2.3244 0.0423
9 2 6 2.2081 0.0940
9 2 7 -2.8889 -0.0369
9 2 8 -1.6316 0.0666
9 2 9 2.6631 0.0114
9 2 10 0.0967 -0.0666
9 2 11 -1.6163 -0.0086
9 2 12 1.1991 -0.0856
9 2 13 0.7577 -0.0286
9 3 0 2.4382 -0.1187
9 3 1 -0.3252 0.2661
9 3 2 -1.4610 0.0198
9 3 3 -2.8321 -0.0394
9 3 4 0.7688 0.0836
9 3 5 7.4704 -0.0868
9 3 6 -1.8662 -0.0380
9 3 7 -8.5172 0.0015
9 3 8 3.0092 -0.0820
9 3 9 5.2773 0.0453
9 3 10 -1.7547 0.0830
9 3 11 -1.5513 0.0208
9 3 12 -0.4588 0.0133
9 3 13 -0.2200 -0.0131
9 4 0 1.2343 -0.6013
9 4 1 -3.1148 0.0115
9 4 2 -0.3692 0.1592
9 4 3 1.0200 0.0378
9 4 4 -0.1641 0.1457
9 4 5 -0.0207 0.0086
9 4 6 0.2922 -0.0508
9 4 7 0.5249 -0.0450
9 4 8 -0.5967 -0.1019
9 4 9 -0.8618 -0.0050
9 4 10 0.5863 0.0624
9 4 11 0.4941 0.0484
9 4 12 0.3936 0.0433
9 4 13 0.0129 -0.0424
9 5 0 -6.4205 0.1091
9 5 1 2.3852 -0.0965
9 5 2 6.5563 -0.0184
9 5 3 1.0608 -0.0442
9 5 4 -5.5703 -0.0315
9 5 5 -3.6043 0.0189
9 5 6 5.5549 -0.0041
9 5 7 3.3186 0.0324
9 5 8 -5.3317 0.0444
9 5 9 -2.2314 0.0196
9 5 10 3.3763 -0.0343
9 5 11 1.8983 -0.0501
9 5 12 -1.1703 0.0191
9 5 13 -1.4677 -0.0043
9 6 0 2.2158 0.0465
9 6 1 -1.1549 0.1515
9 6 2 -1.2065 0.0147
9 6 3 1.8225 -0.1087
9 6 4 -0.5849 0.0532
9 6 5 -1.4633 0.0147
9 6 6 2.2799 -0.0396
9 6 7 1.5453 0.0372
9 6 8 -2.7437 -0.0748
9 6 9 -1.8841 -0.0836
9 6 10 2.2840 0.0905
9 6 11 1.2497 0.1379
9 6 12 -1.5746 0.0006
9 7 0 3.5361 0.0384
9 7 1 0.6423 -0.2580
9 7 2 -2.2204 -0.0008
9 7 3 -1.2290 0.0988
9 7 4 0.9852 -0.0216
9 7 5 -0.4460 0.0563
9 7 6 -0.8374 0.0100
9 7 7 2.7869 -0.0442
9 7 8 0.1598 0.0210
9 7 9 -3.2796 0.0020
9 7 10 1.4246 -0.0291
9 7 11 1.9254 -0.0319
9 7 12 -2.1976 0.0199
9 8 0 3.2807 0.5636
9 8 1 -1.4164 -0.0123
9 8 2 -3.6558 -0.1432
9 8 3 4.4635 -0.0453
9 8 4 3.2899 -0.1503
9 8 5 -5.3374 -0.0174
9 8 6 -2.0952 0.1014
9 8 7 3.2115 0.0907
9 8 8 0.7147 -0.0049
9 8 9 -0.7318 -0.0594
9 8 10 0.1420 0.0566
9 8 11 0.0548 0.0022
9 9 0 1.0637 -0.0856
9 9 1 -0.4937 0.0910
9 9 2 -1.7497 0.0488
9 9 3 -0.3733 0.0551
9 9 4 0.6696 -0.0364
9 9 5 1.5925 -0.0653
9 9 6 0.4418 0.0483
9 9 7 -1.9881 0.0040
9 9 8 0.3483 -0.0397
9 9 9 1.1672 -0.0001
9 9 10 -1.9269 -0.0035
9 9 11 -0.0604 0.0132
9 10 0 -0.3086 -0.0439
9 10 1 0.8652 -0.1646
9 10 2 0.0655 -0.0413
9 10 3 -1.8102 0.0556
9 10 4 0.1756 0.0019
9 10 5 1.2121 0.0381
9 10 6 -1.1340 0.0385
9 10 7 0.0629 0.0130
9 10 8 1.9717 -0.0260
9 10 9 -0.8479 -0.1039
9 10 10 -1.7202 0.0396
9 11 0 -0.1586 -0.2036
9 11 1 1.9207 0.1458
9 11 2 0.0591 0.0530
9 11 3 -0.6532 -0.0365
9 11 4 1.0687 0.0376
9 11 5 -1.5943 -0.0365
9 11 6 -1.4688 -0.0026
9 11 7 2.8523 -0.0055
9 11 8 1.0042 -0.0690
9 11 9 -1.9937 0.0101
9 12 0 -1.7785 -0.3285
9 12 1 1.5757 0.1232
9 12 2 1.6284 0.0637
9 12 3 -0.2492 -0.0004
9 12 4 -1.4726 0.1220
9 12 5 -0.9634 -0.0113
9 12 6 0.9128 -0.0778
9 12 7 1.0993 -0.0127
10 -9 0 0.0816 -0.1348
10 -9 1 -2.9729 0.1585
10 -8 0 0.7063 -0.3066
10 -8 1 0.6146 -0.0137
10 -8 2 0.2730 0.0382
10 -8 3 -0.7163 0.0528
10 -7 0 -0.4976 0.0951
10 -7 1 2.8629 -0.0259
10 -7 2 -1.8540 -0.0081
10 -7 3 -2.0083 -0.0181
10 -7 4 1.8825 -0.0416
10 -6 0 0.3358 -0.0530
10 -6 1 -0.1304 0.0923
10 -6 2 1.2908 0.0261
10 -6 3 1.3429 -0.0403
10 -6 4 -2.1549 0.0646
10 -6 5 -1.3998 -0.0105
10 -6 6 1.0103 -0.0820
10 -5 0 0.5261 0.1260
10 -5 1 5.3185 -0.0960
10 -5 2 0.3533 -0.0615
10 -5 3 -4.0074 -0.0286
10 -5 4 0.6438 -0.0447
10 -5 5 1.6509 0.0666
10 -5 6 -1.9411 0.0811
10 -5 7 0.4870 0.0058
10 -4 0 -1.1846 0.3241
10 -4 1 1.9655 0.0014
10 -4 2 1.0395 -0.0595
10 -4 3 -2.6894 -0.0397
10 -4 4 -0.9398 -0.1068
10 -4 5 1.7481 0.0226
10 -4 6 1.0486 0.0985
10 -4 7 -0.8489 -0.0254
10 -3 0 -3.3219 -0.1090
10 -3 1 4.5169 0.0147
10 -3 2 1.2702 0.0154
10 -3 3 -1.7182 0.0374
10 -3 4 -0.7219 0.0110
10 -3 5 -2.4460 0.0152
10 -3 6 0.5614 0.0148
10 -3 7 3.0209 -0.0493
10 -3 8 -0.2494 0.0127
10 -2 0 2.3237 0.1005
10 -2 1 -1.7268 -0.2527
10 -2 2 -0.8906 -0.0114
10 -2 3 0.0206 0.1761
10 -2 4 -0.4343 -0.1220
10 -2 5 1.1836 -0.0531
10 -2 6 1.2733 0.0684
10 -2 7 -0.6523 -0.0009
10 -2 8 -1.2605 0.0691
10 -2 9 -0.4633 0.0262
10 -1 0 -1.3965 -0.1864
10 -1 1 -3.8248 0.1544
10 -1 2 2.8822 0.0676
10 -1 3 0.7519 0.0271
10 -1 4 -4.4049 0.0806
10 -1 5 0.7185 -0.0836
10 -1 6 3.2528 -0.0637
10 -1 7 0.1405 -0.0163
10 -1 8 -0.1469 -0.0744
10 -1 9 -0.7672 0.0438
10 0 0 -3.0175 -0.5451
10 0 1 8.3907 -0.0251
10 0 2 2.1972 0.0249
10 0 3 -3.6379 0.0241
10 0 4 -0.4348 0.2243
10 0 5 -0.5848 0.0327
10 0 6 -0.7274 -0.0740
10 0 7 1.3459 -0.0576
10 0 8 0.3253 -0.0857
10 0 9 -0.1075 0.0538
10 1 0 -6.2451 0.0734
10 1 1 2.7895 -0.0827
10 1 2 6.1081 -0.0127
10 1 3 -0.5348 -0.0287
10 1 4 -5.4782 -0.0111
10 1 5 -1.1065 0.0058
10 1 6 3.4988 -0.0090
10 1 7 1.4371 0.0182
10 1 8 -0.2345 0.0122
10 1 9 -1.3353 0.0288
10 2 0 2.0686 -0.0187
10 2 1 -3.1150 0.2002
10 2 2 -1.1850 0.0162
10 2 3 3.0835 -0.0192
10 2 4 0.4530 0.0954
10 2 5 -2.7777 -0.0937
10 2 6 -0.6979 -0.0701
10 2 7 2.5160 0.0702
10 2 8 0.7807 -0.0611
10 2 9 -1.6456 -0.0330
10 2 10 0.1756 0.0615
10 3 0 -1.5357 0.1065
10 3 1 -1.1378 -0.2356
10 3 2 0.4534 -0.0027
10 3 3 3.6409 -0.0016
10 3 4 -0.0300 -0.0883
10 3 5 -6.2582 0.1098
10 3 6 1.3750 0.0311
10 3 7 5.6662 -0.0088
10 3 8 -2.4396 0.0967
10 3 9 -2.6689 -0.0500
10 4 0 0.1499 0.3706
10 4 1 1.3442 -0.0017
10 4 2 -0.9191 -0.0991
10 4 3 0.1853 -0.0385
10 4 4 1.0594 -0.0794
10 4 5 -0.3985 -0.0114
10 4 6 -0.9211 0.0041
10 4 7 -0.2324 0.0482
10 4 8 0.8464 0.0909
10 4 9 0.3391 0.0012
10 5 0 3.6460 -0.1208
10 5 1 -2.8787 0.0352
10 5 2 -3.9531 0.0304
10 5 3 1.0917 0.0547
10 5 4 3.0896 0.0255
10 5 5 1.1886 -0.0065
10 5 6 -2.3992 0.0070
10 5 7 -1.9009 -0.0442
10 5 8 1.7917 -0.0567
10 5 9 1.6486 -0.0076
10 6 0 -2.2520 -0.0348
10 6 1 0.3853 -0.0558
10 6 2 2.1880 -0.0048
10 6 3 -0.5119 0.0351
10 6 4 -1.0238 -0.0231
10 6 5 -0.0395 -0.0017
10 6 6 -0.7758 0.0000
10 6 7 -0.0433 -0.0185
10 6 8 2.1124 0.0730
10 6 9 0.6673 0.0672
10 7 0 -1.7273 0.0070
10 7 1 0.8540 0.1596
10 7 2 0.1983 -0.0354
10 7 3 -0.4635 -0.0422
10 7 4 0.8997 0.0139
10 7 5 1.0199 -0.0525
10 7 6 -0.2506 0.0273
10 7 7 -2.2918 0.0356
10 7 8 -0.5980 -0.0488
10 8 0 -1.9439 -0.3962
10 8 1 0.6299 -0.0401
10 8 2 1.8519 0.0916
10 8 3 -2.6240 0.0715
10 8 4 -1.2446 0.1265
10 8 5 3.3378 0.0104
10 8 6 0.4123 -0.1018
10 8 7 -1.9414 -0.0857
10 9 0 -0.5071 0.0413
10 9 1 0.4474 -0.0482
10 9 2 1.1762 -0.0262
10 9 3 -0.0151 -0.0378
10 9 4 -0.6677 0.0436
10 9 5 -0.7586 0.0436
11 -3 0 1.0299 0.0669
11 -3 1 -3.1351 0.0057
11 -2 0 0.3167 -0.0456
11 -2 1 1.3746 0.2166
11 -2 2 -0.8928 -0.0283
11 -1 0 2.7533 0.1325
11 -1 1 3.9220 -0.1220
11 -1 2 -3.8360 -0.0346
11 -1 3 -1.2292 -0.0222
11 0 0 1.9522 0.4044
11 0 1 -3.5922 0.0227
11 0 2 -1.4056 0.0228
11 0 3 0.2147 -0.0140
11 1 0 2.8268 -0.0528
11 1 1 -1.1045 0.0734
11 1 2 -2.7948 0.0082
11 1 3 -0.0800 -0.0026
11 1 4 2.6457 0.0151
11 2 0 1.2716 0.0034
11 2 1 2.1982 -0.1461
11 2 2 -1.7334 -0.0154
11 2 3 -1.7899 -0.0277
11 3 0 0.1663 -0.0717
11 3 1 1.2597 0.1929
11 3 2 0.8886 0.0021
11 3 3 -2.4793 0.0415
0 0 0 0.0 0.0
;
_shelx_fab_checksum              89570
_olex2_exptl_crystal_mounting_method 'As described in main text'
_olex2_submission_special_instructions 'No special instructions were received'
_chemical_properties_physical    Heat-sensitive
####################################################################### 
# 
# This file contains crystal structure data downloaded from the 
# Cambridge Structural Database (CSD) hosted by the Cambridge 
# Crystallographic Data Centre (CCDC).
# 
# Full information about CCDC data access policies and citation 
# guidelines are available at http://www.ccdc.cam.ac.uk/access/V1 
# 
# Audit and citation data items may have been added by the CCDC. 
# Please retain this information to preserve the provenance of 
# this file and to allow appropriate attribution of the data. 
# 
#######################################################################

data_ipcs329_auto
_database_code_depnum_ccdc_archive 'CCDC 2539939'
loop_
_audit_author_name
_audit_author_address
'Isis P. Carmona-Sepulveda'
;The Pennsylvania State University
United States of America
;
_audit_update_record             
;
2026-03-23 deposited with the CCDC.	2026-05-25 downloaded from the CCDC.
;
_audit_creation_date             2026-03-23
_audit_creation_method           
;
Olex2 1.5
(compiled 2025.07.13 svn.rb7424aed for OlexSys, GUI svn.r7524)
;
_shelx_SHELXL_version_number     2019/3
loop_
_audit_author_email
isis@psu.edu
_chemical_name_common            ?
_chemical_name_systematic        'Cubipy MeOH'
_chemical_formula_moiety         'C10 H10 Cu N2 O4 P, C H4 O'
_chemical_formula_sum            'C11 H14 Cu N2 O5 P'
_chemical_formula_weight         348.75
_chemical_absolute_configuration ?
_chemical_melting_point          ?
_chemical_oxdiff_formula         CuCHONP
_chemical_oxdiff_usercomment     'cubipy MeOH 2 weeks'
loop_
_atom_type_symbol
_atom_type_description
_atom_type_scat_dispersion_real
_atom_type_scat_dispersion_imag
_atom_type_scat_source
C C 0.0181 0.0091 'International Tables Vol C Tables 4.2.6.8 and 6.1.1.4'
H H 0.0000 0.0000 'International Tables Vol C Tables 4.2.6.8 and 6.1.1.4'
Cu Cu -1.9646 0.5888 'International Tables Vol C Tables 4.2.6.8 and 6.1.1.4'
N N 0.0311 0.0180 'International Tables Vol C Tables 4.2.6.8 and 6.1.1.4'
O O 0.0492 0.0322 'International Tables Vol C Tables 4.2.6.8 and 6.1.1.4'
P P 0.2955 0.4335 'International Tables Vol C Tables 4.2.6.8 and 6.1.1.4'

_shelx_space_group_comment       
;
The symmetry employed for this shelxl refinement is uniquely defined
by the following loop, which should always be used as a source of
symmetry information in preference to the above space-group names.
They are only intended as comments.
;
_space_group_crystal_system      monoclinic
_space_group_IT_number           7
_space_group_name_H-M_alt        'P 1 c 1'
_space_group_name_Hall           'P -2yc'
loop_
_space_group_symop_operation_xyz
'x, y, z'
'x, -y, z+1/2'

_cell_length_a                   8.9384(6)
_cell_length_b                   8.8927(5)
_cell_length_c                   8.4655(5)
_cell_angle_alpha                90
_cell_angle_beta                 103.346(7)
_cell_angle_gamma                90
_cell_volume                     654.72(7)
_cell_formula_units_Z            2
_cell_measurement_reflns_used    2524
_cell_measurement_temperature    173.01(10)
_cell_measurement_theta_max      74.2370
_cell_measurement_theta_min      4.9350
_shelx_estimated_absorpt_T_max   ?
_shelx_estimated_absorpt_T_min   ?
_exptl_absorpt_coefficient_mu    3.731
_exptl_absorpt_correction_T_max  1.00000
_exptl_absorpt_correction_T_min  0.66587
_exptl_absorpt_correction_type   multi-scan
_exptl_absorpt_process_details   
;
CrysAlisPro 1.171.44.119a (Rigaku Oxford Diffraction, 2025)
Empirical absorption correction using spherical harmonics,
implemented in SCALE3 ABSPACK scaling algorithm.
;
_exptl_absorpt_special_details   ?
_exptl_crystal_colour            'dull light green'
_exptl_crystal_density_diffrn    1.769
_exptl_crystal_density_meas      ?
_exptl_crystal_density_method    ?
_exptl_crystal_description       plate
_exptl_crystal_F_000             356
_exptl_crystal_size_max          0.1
_exptl_crystal_size_mid          0.1
_exptl_crystal_size_min          0.05
_exptl_transmission_factor_max   ?
_exptl_transmission_factor_min   ?
_diffrn_reflns_av_R_equivalents  0.0415
_diffrn_reflns_av_unetI/netI     0.0389
_diffrn_reflns_Laue_measured_fraction_full 0.983
_diffrn_reflns_Laue_measured_fraction_max 0.935
_diffrn_reflns_limit_h_max       10
_diffrn_reflns_limit_h_min       -11
_diffrn_reflns_limit_k_max       10
_diffrn_reflns_limit_k_min       -11
_diffrn_reflns_limit_l_max       10
_diffrn_reflns_limit_l_min       -6
_diffrn_reflns_number            3318
_diffrn_reflns_point_group_measured_fraction_full 0.690
_diffrn_reflns_point_group_measured_fraction_max 0.646
_diffrn_reflns_theta_full        67.684
_diffrn_reflns_theta_max         74.892
_diffrn_reflns_theta_min         4.973
_diffrn_ambient_environment      N~2~
_diffrn_ambient_temperature      173.01(10)
_diffrn_detector                 'Hybrid Pixel Array Detector'
_diffrn_detector_area_resol_mean 10.0000
_diffrn_detector_type            'HyPix-Arc 150'
_diffrn_measured_fraction_theta_full 0.983
_diffrn_measured_fraction_theta_max 0.935
_diffrn_measurement_details      
;
List of Runs (angles in degrees, time in seconds):

  # Type    Start    End  Width  t~exp~   \w     \q     \k     \f   Frames
#--------------------------------------------------------------------------
  1  \w     35.00  96.00   0.50    0.10    --   71.11-122.00 177.00  122
  2  \w     31.00  64.00   0.50    0.10    --   66.94 -95.00  90.00   66
  3  \w     34.00  74.00   0.50    0.10    --   66.94 -95.00  30.00   80
  4  \w     37.00  72.00   0.50    0.10    --   71.11 -95.00   0.00   70
  5  \w     37.00  64.00   0.50    0.10    --   66.94 -95.00 -60.00   54
  6  \w     50.00  95.00   0.50    0.10    --   66.94  15.00   0.00   90
  7  \w    -92.00 -64.00   0.50    0.10    --  -80.92 -15.00  90.00   56
  8  \w   -102.00 -41.00   0.50    0.10    --  -78.11   0.00  30.00  122
  9  \w    -63.00 -36.00   0.50    0.10    --  -70.25   0.00 -60.00   54
 10  \w   -107.00 -78.00   0.50    0.10    --  -70.25   0.00 -60.00   58
 11  \w   -124.00 -57.00   0.50    0.10    --  -80.92 -15.00-180.00  134
 12  \w    -65.00 -38.00   0.50    0.10    --  -65.60   0.00 -90.00   54
 13  \w   -106.00 -34.00   0.50    0.10    --  -78.11 125.00-120.00  144
 14  \w   -106.00 -47.00   0.50    0.10    --  -78.11 125.00-180.00  118
 15  \w   -102.00 -38.00   0.50    0.10    --  -80.92 125.00 120.00  128
;
_diffrn_measurement_device       'four-circle diffractometer'
_diffrn_measurement_device_type  'ROD, SynergyCustom system, HyPix-Arc 150'
_diffrn_measurement_method       '\w scans'
_diffrn_orient_matrix_type       
'CrysAlisPro convention (1999,Acta A55,543-557)'
_diffrn_orient_matrix_UB_11      -0.1100728000
_diffrn_orient_matrix_UB_12      -0.1357209000
_diffrn_orient_matrix_UB_13      -0.0233492000
_diffrn_orient_matrix_UB_21      0.1361323000
_diffrn_orient_matrix_UB_22      -0.1062406000
_diffrn_orient_matrix_UB_23      -0.0006725000
_diffrn_orient_matrix_UB_31      0.0277228000
_diffrn_orient_matrix_UB_32      -0.0170905000
_diffrn_orient_matrix_UB_33      0.1854511000
_diffrn_oxdiff_digest_hkl        
;
437d79696697426d4960046fa8182474ef44ad
;
_diffrn_oxdiff_digest_od_ed      
;

;
_diffrn_oxdiff_measurement_exp_name ipcs329.par
_diffrn_radiation_monochromator  mirror
_diffrn_radiation_probe          x-ray
_diffrn_radiation_type           'Cu K\a'
_diffrn_radiation_wavelength     1.54184
_diffrn_source                   'Rotating-anode X-ray tube'
_diffrn_source_type              'Rigaku (Cu) X-ray Source'
_reflns_Friedel_coverage         0.377
_reflns_Friedel_fraction_full    0.395
_reflns_Friedel_fraction_max     0.355
_reflns_number_gt                1651
_reflns_number_total             1746
_reflns_special_details          
;
 Reflections were merged by SHELXL according to the crystal
 class for the calculation of statistics and refinement.
 
 _reflns_Friedel_fraction is defined as the number of unique
 Friedel pairs measured divided by the number that would be
 possible theoretically, ignoring centric projections and
 systematic absences. Completness statistics refer to single and
 composite reflections containing twin component 1 only.
;
_reflns_threshold_expression     'I > 2\s(I)'
_computing_cell_refinement       'CrysAlisPro 1.171.44.119a (Rigaku OD, 2025)'
_computing_data_collection       
'CrysAlisPro system (CCD 44.119a 64-bit (release 12-08-2025))'
_computing_data_reduction        'CrysAlisPro 1.171.44.119a (Rigaku OD, 2025)'
_computing_molecular_graphics    'Olex2 1.5 (Dolomanov et al., 2009)'
_computing_publication_material  'Olex2 1.5 (Dolomanov et al., 2009)'
_computing_structure_refinement  'SHELXL 2019/3 (Sheldrick, 2015)'
_computing_structure_solution    'SHELXT 2018/2 (Sheldrick, 2018)'
_refine_diff_density_max         0.782
_refine_diff_density_min         -0.715
_refine_diff_density_rms         0.111
_refine_ls_abs_structure_details 
;
 Refined as an inversion twin.
;
_refine_ls_abs_structure_Flack   0.32(8)
_refine_ls_extinction_coef       .
_refine_ls_extinction_method     none
_refine_ls_goodness_of_fit_ref   1.098
_refine_ls_hydrogen_treatment    constr
_refine_ls_matrix_type           full
_refine_ls_number_parameters     186
_refine_ls_number_reflns         1746
_refine_ls_number_restraints     14
_refine_ls_R_factor_all          0.0556
_refine_ls_R_factor_gt           0.0510
_refine_ls_restrained_S_all      1.101
_refine_ls_shift/su_max          0.000
_refine_ls_shift/su_mean         0.000
_refine_ls_structure_factor_coef Fsqd
_refine_ls_weighting_details     
'w=1/[\s^2^(Fo^2^)+(0.1105P)^2^+0.2356P] where P=(Fo^2^+2Fc^2^)/3'
_refine_ls_weighting_scheme      calc
_refine_ls_wR_factor_gt          0.1452
_refine_ls_wR_factor_ref         0.1480
_refine_special_details          
;
 Refined as a 2-component inversion twin.
;
_olex2_refinement_description    
;
1. Twinned data refinement
 Scales: 0.68(8)
 0.32(8)
2. Fixed Uiso
 At 1.2 times of:
  All C(H) groups
 At 1.5 times of:
  All C(H,H,H) groups, All O(H) groups
3. Uiso/Uaniso restraints and constraints
Uanis(O5) \\sim Ueq, Uanis(C11) \\sim Ueq: with sigma of 0.001 and sigma for
terminal atoms of 0.002
4.a Aromatic/amide H refined with riding coordinates:
 C9(H9), C8(H8), C4(H4), C1(H1), C10(H10), C2(H2A), C3(H3), C7(H7)
4.b Idealised Me refined as rotating group:
 C11(H11A,H11B,H11C)
4.c Idealised tetrahedral OH refined as rotating group:
 O2(H2), O5(H5), O4(H4A)
;
_atom_sites_solution_hydrogens   geom
_atom_sites_solution_primary     dual
_atom_sites_solution_secondary   ?
loop_
_atom_site_label
_atom_site_type_symbol
_atom_site_fract_x
_atom_site_fract_y
_atom_site_fract_z
_atom_site_U_iso_or_equiv
_atom_site_adp_type
_atom_site_occupancy
_atom_site_site_symmetry_order
_atom_site_calc_flag
_atom_site_refinement_flags_posn
_atom_site_refinement_flags_adp
_atom_site_refinement_flags_occupancy
_atom_site_disorder_assembly
_atom_site_disorder_group
Cu1 Cu 0.32144(11) 0.12431(11) 0.81667(13) 0.0307(4) Uani 1 1 d . . . . .
N1 N 0.4876(7) 0.0716(8) 0.7167(9) 0.0288(15) Uani 1 1 d . . . . .
P14 P 0.2946(2) 0.4867(2) 0.7228(3) 0.0272(4) Uani 1 1 d . . . . .
C9 C 1.0700(10) -0.2007(9) 0.4594(12) 0.0320(18) Uani 1 1 d . . . . .
H9 H 1.101593 -0.301520 0.448955 0.038 Uiso 1 1 calc R U . . .
C5 C 0.7500(8) 0.0053(10) 0.6002(10) 0.0268(15) Uani 1 1 d . . . . .
C8 C 0.9801(10) 0.0877(10) 0.4962(13) 0.0319(18) Uani 1 1 d . . . . .
H8 H 0.954352 0.189756 0.509665 0.038 Uiso 1 1 calc R U . . .
C6 C 0.8895(9) -0.0285(8) 0.5393(11) 0.0279(16) Uani 1 1 d . . . . .
C4 C 0.7089(12) 0.1528(11) 0.6267(15) 0.041(2) Uani 1 1 d . . . . .
H4 H 0.769684 0.234348 0.604707 0.049 Uiso 1 1 calc R U . . .
C1 C 0.5261(10) -0.0723(10) 0.6898(13) 0.0334(19) Uani 1 1 d . . . . .
H1 H 0.462060 -0.151459 0.710938 0.040 Uiso 1 1 calc R U . . .
O2 O 0.2290(10) 0.6227(6) 0.8033(9) 0.0448(17) Uani 1 1 d . . . . .
H2 H 0.225815 0.600147 0.898786 0.067 Uiso 1 1 calc R U . . .
O5 O 0.8673(10) 0.4648(10) 0.5589(11) 0.063(2) Uani 1 1 d . U . . .
H5 H 0.962925 0.454372 0.573225 0.095 Uiso 1 1 calc R U . . .
O4 O 0.4320(7) 0.5543(7) 0.6581(8) 0.0371(14) Uani 1 1 d . . . . .
H4A H 0.399158 0.585506 0.562715 0.056 Uiso 1 1 calc R U . . .
O3 O 0.1748(6) 0.4267(7) 0.5825(8) 0.0351(13) Uani 1 1 d . . . . .
C10 C 1.1063(10) 0.0532(9) 0.4346(12) 0.033(2) Uani 1 1 d . . . . .
H10 H 1.164747 0.133990 0.406553 0.040 Uiso 1 1 calc R U . . .
O1 O 0.3589(7) 0.3707(6) 0.8540(8) 0.0295(13) Uani 1 1 d . . . . .
C2 C 0.5802(11) 0.1793(10) 0.6845(13) 0.040(2) Uani 1 1 d . . . . .
H2A H 0.555437 0.280678 0.702823 0.048 Uiso 1 1 calc R U . . .
C3 C 0.6528(10) -0.1079(9) 0.6336(13) 0.033(2) Uani 1 1 d . . . . .
H3 H 0.675413 -0.210300 0.616927 0.040 Uiso 1 1 calc R U . . .
C11 C 0.802(2) 0.466(2) 0.397(2) 0.096(5) Uani 1 1 d . U . . .
H11A H 0.806392 0.365077 0.352804 0.144 Uiso 1 1 calc R U . . .
H11B H 0.858129 0.536441 0.342889 0.144 Uiso 1 1 calc R U . . .
H11C H 0.694620 0.498326 0.379956 0.144 Uiso 1 1 calc R U . . .
N2 N 1.1511(8) -0.0878(8) 0.4119(10) 0.0310(16) Uani 1 1 d . . . . .
C7 C 0.9402(10) -0.1743(10) 0.5238(11) 0.0325(18) Uani 1 1 d . . . . .
H7 H 0.887100 -0.256809 0.556808 0.039 Uiso 1 1 calc R U . . .

loop_
_atom_site_aniso_label
_atom_site_aniso_U_11
_atom_site_aniso_U_22
_atom_site_aniso_U_33
_atom_site_aniso_U_23
_atom_site_aniso_U_13
_atom_site_aniso_U_12
Cu1 0.0246(5) 0.0378(6) 0.0349(7) -0.0024(5) 0.0172(4) -0.0008(5)
N1 0.021(3) 0.036(3) 0.032(4) -0.010(3) 0.012(3) 0.000(3)
P14 0.0303(9) 0.0309(9) 0.0237(9) 0.0002(8) 0.0132(7) 0.0002(7)
C9 0.030(4) 0.029(4) 0.042(5) 0.004(3) 0.018(4) 0.001(3)
C5 0.021(3) 0.035(4) 0.028(4) 0.002(3) 0.012(3) -0.005(3)
C8 0.029(4) 0.032(4) 0.042(5) 0.004(4) 0.021(4) -0.001(3)
C6 0.028(4) 0.028(3) 0.032(4) -0.003(3) 0.014(3) 0.000(3)
C4 0.038(5) 0.032(4) 0.061(7) -0.006(4) 0.027(5) -0.001(3)
C1 0.032(4) 0.030(4) 0.042(5) -0.001(3) 0.018(4) -0.001(3)
O2 0.078(5) 0.035(3) 0.028(4) 0.005(2) 0.026(3) 0.020(3)
O5 0.058(3) 0.060(3) 0.071(3) 0.001(2) 0.014(2) -0.002(2)
O4 0.031(3) 0.052(3) 0.029(3) 0.000(3) 0.008(3) -0.014(3)
O3 0.027(3) 0.051(3) 0.030(3) -0.007(3) 0.012(2) -0.008(2)
C10 0.031(4) 0.032(4) 0.042(5) 0.002(3) 0.018(4) 0.000(3)
O1 0.037(3) 0.035(3) 0.022(3) 0.000(2) 0.017(2) 0.005(2)
C2 0.036(4) 0.034(4) 0.056(6) -0.011(4) 0.024(4) 0.000(3)
C3 0.028(4) 0.029(4) 0.046(6) -0.003(4) 0.015(4) 0.004(3)
C11 0.097(5) 0.093(5) 0.097(6) 0.001(2) 0.020(3) -0.001(2)
N2 0.027(3) 0.029(3) 0.041(5) 0.002(3) 0.015(3) 0.000(3)
C7 0.033(4) 0.032(4) 0.039(5) 0.003(4) 0.021(4) -0.002(3)

_geom_special_details            
;
 All esds (except the esd in the dihedral angle between two l.s. planes)
 are estimated using the full covariance matrix.  The cell esds are taken
 into account individually in the estimation of esds in distances, angles
 and torsion angles; correlations between esds in cell parameters are only
 used when they are defined by crystal symmetry.  An approximate (isotropic)
 treatment of cell esds is used for estimating esds involving l.s. planes.
;
loop_
_geom_bond_atom_site_label_1
_geom_bond_atom_site_label_2
_geom_bond_distance
_geom_bond_site_symmetry_2
_geom_bond_publ_flag
Cu1 N1 1.929(7) . ?
Cu1 O1 2.228(5) . ?
Cu1 N2 1.908(8) 2_455 ?
N1 C1 1.358(11) . ?
N1 C2 1.335(12) . ?
P14 O2 1.567(6) . ?
P14 O4 1.575(6) . ?
P14 O3 1.502(6) . ?
P14 O1 1.528(6) . ?
C9 H9 0.9500 . ?
C9 N2 1.352(11) . ?
C9 C7 1.411(12) . ?
C5 C6 1.486(9) . ?
C5 C4 1.394(11) . ?
C5 C3 1.400(12) . ?
C8 H8 0.9500 . ?
C8 C6 1.412(11) . ?
C8 C10 1.382(13) . ?
C6 C7 1.390(11) . ?
C4 H4 0.9500 . ?
C4 C2 1.370(14) . ?
C1 H1 0.9500 . ?
C1 C3 1.363(14) . ?
O2 H2 0.8400 . ?
O5 H5 0.8400 . ?
O5 C11 1.356(19) . ?
O4 H4A 0.8400 . ?
C10 H10 0.9500 . ?
C10 N2 1.344(11) . ?
C2 H2A 0.9500 . ?
C3 H3 0.9500 . ?
C11 H11A 0.9800 . ?
C11 H11B 0.9800 . ?
C11 H11C 0.9800 . ?
C7 H7 0.9500 . ?

loop_
_geom_angle_atom_site_label_1
_geom_angle_atom_site_label_2
_geom_angle_atom_site_label_3
_geom_angle
_geom_angle_site_symmetry_1
_geom_angle_site_symmetry_3
_geom_angle_publ_flag
N1 Cu1 O1 101.3(3) . . ?
N2 Cu1 N1 156.1(3) 2_455 . ?
N2 Cu1 O1 102.5(3) 2_455 . ?
C1 N1 Cu1 123.6(6) . . ?
C2 N1 Cu1 119.5(6) . . ?
C2 N1 C1 116.6(7) . . ?
O2 P14 O4 104.9(4) . . ?
O3 P14 O2 110.4(4) . . ?
O3 P14 O4 109.4(3) . . ?
O3 P14 O1 114.5(4) . . ?
O1 P14 O2 108.7(4) . . ?
O1 P14 O4 108.5(3) . . ?
N2 C9 H9 118.8 . . ?
N2 C9 C7 122.4(8) . . ?
C7 C9 H9 118.8 . . ?
C4 C5 C6 121.3(7) . . ?
C4 C5 C3 116.5(8) . . ?
C3 C5 C6 122.2(7) . . ?
C6 C8 H8 119.9 . . ?
C10 C8 H8 119.9 . . ?
C10 C8 C6 120.2(8) . . ?
C8 C6 C5 121.3(7) . . ?
C7 C6 C5 122.7(7) . . ?
C7 C6 C8 116.1(8) . . ?
C5 C4 H4 120.2 . . ?
C2 C4 C5 119.5(8) . . ?
C2 C4 H4 120.2 . . ?
N1 C1 H1 118.6 . . ?
N1 C1 C3 122.7(8) . . ?
C3 C1 H1 118.6 . . ?
P14 O2 H2 109.5 . . ?
C11 O5 H5 109.5 . . ?
P14 O4 H4A 109.5 . . ?
C8 C10 H10 118.1 . . ?
N2 C10 C8 123.8(8) . . ?
N2 C10 H10 118.1 . . ?
P14 O1 Cu1 122.8(3) . . ?
N1 C2 C4 124.2(8) . . ?
N1 C2 H2A 117.9 . . ?
C4 C2 H2A 117.9 . . ?
C5 C3 H3 119.8 . . ?
C1 C3 C5 120.5(8) . . ?
C1 C3 H3 119.8 . . ?
O5 C11 H11A 109.5 . . ?
O5 C11 H11B 109.5 . . ?
O5 C11 H11C 109.5 . . ?
H11A C11 H11B 109.5 . . ?
H11A C11 H11C 109.5 . . ?
H11B C11 H11C 109.5 . . ?
C9 N2 Cu1 122.3(6) . 2_654 ?
C10 N2 Cu1 120.8(6) . 2_654 ?
C10 N2 C9 116.9(7) . . ?
C9 C7 H7 119.8 . . ?
C6 C7 C9 120.5(8) . . ?
C6 C7 H7 119.8 . . ?

loop_
_geom_torsion_atom_site_label_1
_geom_torsion_atom_site_label_2
_geom_torsion_atom_site_label_3
_geom_torsion_atom_site_label_4
_geom_torsion
_geom_torsion_site_symmetry_1
_geom_torsion_site_symmetry_2
_geom_torsion_site_symmetry_3
_geom_torsion_site_symmetry_4
_geom_torsion_publ_flag
Cu1 N1 C1 C3 -173.4(8) . . . . ?
Cu1 N1 C2 C4 174.2(9) . . . . ?
N1 C1 C3 C5 -0.2(16) . . . . ?
C5 C6 C7 C9 177.5(8) . . . . ?
C5 C4 C2 N1 -0.8(17) . . . . ?
C8 C6 C7 C9 -3.6(12) . . . . ?
C8 C10 N2 Cu1 177.1(7) . . . 2_654 ?
C8 C10 N2 C9 -2.8(14) . . . . ?
C6 C5 C4 C2 -179.3(9) . . . . ?
C6 C5 C3 C1 179.8(8) . . . . ?
C6 C8 C10 N2 -0.1(15) . . . . ?
C4 C5 C6 C8 -4.0(13) . . . . ?
C4 C5 C6 C7 174.8(10) . . . . ?
C4 C5 C3 C1 -0.4(14) . . . . ?
C1 N1 C2 C4 0.2(16) . . . . ?
O2 P14 O1 Cu1 137.6(4) . . . . ?
O4 P14 O1 Cu1 -108.9(4) . . . . ?
O3 P14 O1 Cu1 13.6(5) . . . . ?
C10 C8 C6 C5 -177.8(8) . . . . ?
C10 C8 C6 C7 3.3(13) . . . . ?
C2 N1 C1 C3 0.4(15) . . . . ?
C3 C5 C6 C8 175.7(10) . . . . ?
C3 C5 C6 C7 -5.4(13) . . . . ?
C3 C5 C4 C2 0.9(15) . . . . ?
N2 C9 C7 C6 0.7(14) . . . . ?
C7 C9 N2 Cu1 -177.4(7) . . . 2_654 ?
C7 C9 N2 C10 2.5(14) . . . . ?

_shelx_res_file                  
;
TITL ipcs329_auto in Pc #7
    ipcs329_auto.res
    created by SHELXL-2019/3 at 11:09:28 on 23-Mar-2026
CELL 1.54184 8.938368 8.892733 8.465479 90 103.3458 90
ZERR 2 0.000566 0.000516 0.000516 0 0.0066 0
LATT -1
SYMM +X,-Y,0.5+Z
SFAC C H Cu N O P
UNIT 22 28 2 4 10 2
ISOR 0.001 0.002 O5 C11

L.S. 100
PLAN  1
TEMP -100
CONF
BOND
MORE -1
BOND $H
fmap 2
acta
TWIN -1 0 0 0 -1 0 0 0 -1 2
OMIT -4 2 10
OMIT -3 0 10
OMIT -3 1 10
OMIT -3 2 10
OMIT 0 1 8
OMIT 0 3 8
REM <olex2.extras>
REM <HklSrc "%./ipcs329_auto.hkl">
REM </olex2.extras>

WGHT    0.110500    0.235600
BASF   0.31541
FVAR       0.57768
CU1   3    0.321444    0.124306    0.816674    11.00000    0.02462    0.03780 =
         0.03486   -0.00237    0.01721   -0.00081
N1    4    0.487555    0.071602    0.716730    11.00000    0.02140    0.03641 =
         0.03162   -0.00990    0.01233   -0.00042
P14   6    0.294561    0.486657    0.722769    11.00000    0.03026    0.03087 =
         0.02372    0.00020    0.01316    0.00018
C9    1    1.069989   -0.200726    0.459374    11.00000    0.02988    0.02886 =
         0.04198    0.00394    0.01775    0.00109
AFIX  43
H9    2    1.101593   -0.301520    0.448955    11.00000   -1.20000
AFIX   0
C5    1    0.750019    0.005292    0.600236    11.00000    0.02064    0.03467 =
         0.02813    0.00230    0.01213   -0.00527
C8    1    0.980145    0.087662    0.496220    11.00000    0.02896    0.03152 =
         0.04161    0.00353    0.02097   -0.00121
AFIX  43
H8    2    0.954352    0.189756    0.509665    11.00000   -1.20000
AFIX   0
C6    1    0.889495   -0.028533    0.539289    11.00000    0.02782    0.02781 =
         0.03160   -0.00315    0.01432   -0.00041
C4    1    0.708918    0.152761    0.626651    11.00000    0.03789    0.03241 =
         0.06068   -0.00578    0.02691   -0.00133
AFIX  43
H4    2    0.769684    0.234348    0.604707    11.00000   -1.20000
AFIX   0
C1    1    0.526097   -0.072312    0.689764    11.00000    0.03234    0.03030 =
         0.04188   -0.00144    0.01764   -0.00145
AFIX  43
H1    2    0.462060   -0.151459    0.710938    11.00000   -1.20000
AFIX   0
O2    5    0.228973    0.622701    0.803254    11.00000    0.07773    0.03538 =
         0.02826    0.00488    0.02636    0.02015
AFIX 147
H2    2    0.225815    0.600147    0.898786    11.00000   -1.50000
AFIX   0

O5    5    0.867320    0.464752    0.558855    11.00000    0.05827    0.06029 =
         0.07066    0.00106    0.01371   -0.00235
AFIX 147
H5    2    0.962925    0.454372    0.573225    11.00000   -1.50000
AFIX   0

O4    5    0.431952    0.554270    0.658081    11.00000    0.03115    0.05159 =
         0.02902    0.00037    0.00777   -0.01390
AFIX 147
H4A   2    0.399158    0.585506    0.562715    11.00000   -1.50000
AFIX   0
O3    5    0.174763    0.426674    0.582467    11.00000    0.02697    0.05060 =
         0.03018   -0.00659    0.01159   -0.00780
C10   1    1.106267    0.053229    0.434569    11.00000    0.03053    0.03210 =
         0.04222    0.00190    0.01806   -0.00036
AFIX  43
H10   2    1.164747    0.133990    0.406553    11.00000   -1.20000
AFIX   0
O1    5    0.358946    0.370674    0.853978    11.00000    0.03685    0.03462 =
         0.02180    0.00017    0.01675    0.00467
C2    1    0.580240    0.179258    0.684500    11.00000    0.03645    0.03444 =
         0.05570   -0.01111    0.02374    0.00012
AFIX  43
H2A   2    0.555437    0.280678    0.702823    11.00000   -1.20000
AFIX   0
C3    1    0.652850   -0.107924    0.633578    11.00000    0.02752    0.02911 =
         0.04597   -0.00318    0.01485    0.00362
AFIX  43
H3    2    0.675413   -0.210300    0.616927    11.00000   -1.20000
AFIX   0

C11   1    0.802090    0.466253    0.397428    11.00000    0.09686    0.09265 =
         0.09703    0.00059    0.02036   -0.00086
AFIX 137
H11A  2    0.806392    0.365077    0.352804    11.00000   -1.50000
H11B  2    0.858129    0.536441    0.342889    11.00000   -1.50000
H11C  2    0.694620    0.498326    0.379956    11.00000   -1.50000
AFIX   0

N2    4    1.151075   -0.087844    0.411908    11.00000    0.02655    0.02877 =
         0.04124    0.00239    0.01511   -0.00045
C7    1    0.940201   -0.174336    0.523794    11.00000    0.03290    0.03178 =
         0.03890    0.00333    0.02083   -0.00232
AFIX  43
H7    2    0.887100   -0.256809    0.556808    11.00000   -1.20000
AFIX   0
HKLF 4


REM  ipcs329_auto in Pc #7
REM wR2 = 0.1480, GooF = S = 1.098, Restrained GooF = 1.101 for all data
REM R1 = 0.0510 for 1651 Fo > 4sig(Fo) and 0.0556 for all 1746 data
REM 186 parameters refined using 14 restraints

END

WGHT      0.1105      0.2356

REM Highest difference peak  0.782,  deepest hole -0.715,  1-sigma level  0.111
Q1    1   0.3005  0.1316  0.7143  11.00000  0.05    0.78
;
_shelx_res_checksum              60295
_olex2_submission_original_sample_id Cubipy-MeOH
_olex2_submission_special_instructions 'No special instructions were received'
_oxdiff_exptl_absorpt_empirical_details 
;
Empirical correction (ABSPACK) includes:
- Absorption correction using spherical harmonics
- Frame scaling
;
_oxdiff_exptl_absorpt_empirical_full_max 2.016
_oxdiff_exptl_absorpt_empirical_full_min 0.590
loop_
_twin_individual_id
_twin_individual_mass_fraction_refined
1 0.68(8)
2 0.32(8)

_chemical_properties_physical    Heat-sensitive
####################################################################### 
# 
# This file contains crystal structure data downloaded from the 
# Cambridge Structural Database (CSD) hosted by the Cambridge 
# Crystallographic Data Centre (CCDC).
# 
# Full information about CCDC data access policies and citation 
# guidelines are available at http://www.ccdc.cam.ac.uk/access/V1 
# 
# Audit and citation data items may have been added by the CCDC. 
# Please retain this information to preserve the provenance of 
# this file and to allow appropriate attribution of the data. 
# 
#######################################################################

data_ipcs273_auto
_database_code_depnum_ccdc_archive 'CCDC 2496747'
loop_
_audit_author_name
_audit_author_address
'Carmona-Sepulveda I.P.'
;The Pennsylvania State University
United States of America
;
_audit_update_record             
;
2025-10-20 deposited with the CCDC.	2026-05-25 downloaded from the CCDC.
;
_audit_creation_date             2025-09-16
_audit_creation_method           
;
Olex2 1.5
(compiled 2025.07.13 svn.rb7424aed for OlexSys, GUI svn.r7314)
;
_shelx_SHELXL_version_number     2019/3
loop_
_audit_author_email
?
_chemical_name_common            ?
_chemical_name_systematic        ?
_chemical_formula_moiety         'C10 H10 Cu N2 O4 P'
_chemical_formula_sum            'C10 H10 Cu N2 O4 P'
_chemical_formula_weight         316.71
_chemical_melting_point          ?
_chemical_oxdiff_formula         CuCHONP
_chemical_oxdiff_usercomment     'ipcs651 Quartz 400 K'
loop_
_atom_type_symbol
_atom_type_description
_atom_type_scat_dispersion_real
_atom_type_scat_dispersion_imag
_atom_type_scat_source
C C 0.0181 0.0091 'International Tables Vol C Tables 4.2.6.8 and 6.1.1.4'
H H 0.0000 0.0000 'International Tables Vol C Tables 4.2.6.8 and 6.1.1.4'
Cu Cu -1.9646 0.5888 'International Tables Vol C Tables 4.2.6.8 and 6.1.1.4'
N N 0.0311 0.0180 'International Tables Vol C Tables 4.2.6.8 and 6.1.1.4'
O O 0.0492 0.0322 'International Tables Vol C Tables 4.2.6.8 and 6.1.1.4'
P P 0.2955 0.4335 'International Tables Vol C Tables 4.2.6.8 and 6.1.1.4'

_shelx_space_group_comment       
;
The symmetry employed for this shelxl refinement is uniquely defined
by the following loop, which should always be used as a source of
symmetry information in preference to the above space-group names.
They are only intended as comments.
;
_space_group_crystal_system      monoclinic
_space_group_IT_number           13
_space_group_name_H-M_alt        'P 1 2/c 1'
_space_group_name_Hall           '-P 2yc'
loop_
_space_group_symop_operation_xyz
'x, y, z'
'-x, y, -z+1/2'
'-x, -y, -z'
'x, -y, z-1/2'

_cell_length_a                   8.5755(3)
_cell_length_b                   8.7283(2)
_cell_length_c                   8.5690(3)
_cell_angle_alpha                90
_cell_angle_beta                 105.924(4)
_cell_angle_gamma                90
_cell_volume                     616.77(4)
_cell_formula_units_Z            2
_cell_measurement_reflns_used    3429
_cell_measurement_temperature    399.9(7)
_cell_measurement_theta_max      72.9030
_cell_measurement_theta_min      5.0420
_shelx_estimated_absorpt_T_max   0.831
_shelx_estimated_absorpt_T_min   0.562
_exptl_absorpt_coefficient_mu    3.832
_exptl_absorpt_correction_T_max  1.00000
_exptl_absorpt_correction_T_min  0.88966
_exptl_absorpt_correction_type   multi-scan
_exptl_absorpt_process_details   
;
CrysAlisPro 1.171.44.117a (Rigaku Oxford Diffraction, 2025)
Empirical absorption correction using spherical harmonics,
implemented in SCALE3 ABSPACK scaling algorithm.
;
_exptl_absorpt_special_details   ?
_exptl_crystal_colour            'clear dark orange'
_exptl_crystal_colour_lustre     clear
_exptl_crystal_colour_modifier   light
_exptl_crystal_colour_primary    yellow
_exptl_crystal_density_diffrn    1.705
_exptl_crystal_density_meas      ?
_exptl_crystal_density_method    ?
_exptl_crystal_description       plate
_exptl_crystal_F_000             320
_exptl_crystal_preparation       'As described in main text.'
_exptl_crystal_recrystallization_method 'As described in main text.'
_exptl_crystal_size_max          0.17
_exptl_crystal_size_mid          0.08
_exptl_crystal_size_min          0.05
_exptl_transmission_factor_max   ?
_exptl_transmission_factor_min   ?
_diffrn_reflns_av_R_equivalents  0.0342
_diffrn_reflns_av_unetI/netI     0.0209
_diffrn_reflns_Laue_measured_fraction_full 1.000
_diffrn_reflns_Laue_measured_fraction_max 0.972
_diffrn_reflns_limit_h_max       10
_diffrn_reflns_limit_h_min       -9
_diffrn_reflns_limit_k_max       10
_diffrn_reflns_limit_k_min       -10
_diffrn_reflns_limit_l_max       8
_diffrn_reflns_limit_l_min       -10
_diffrn_reflns_number            6161
_diffrn_reflns_point_group_measured_fraction_full 1.000
_diffrn_reflns_point_group_measured_fraction_max 0.972
_diffrn_reflns_theta_full        67.684
_diffrn_reflns_theta_max         75.958
_diffrn_reflns_theta_min         5.067
_diffrn_ambient_environment      air
_diffrn_ambient_temperature      399.9(7)
_diffrn_detector                 'Hybrid Pixel Array Detector'
_diffrn_detector_area_resol_mean 10.0000
_diffrn_detector_type            'HyPix-Arc 150'
_diffrn_measured_fraction_theta_full 1.000
_diffrn_measured_fraction_theta_max 0.972
_diffrn_measurement_details      
;
List of Runs (angles in degrees, time in seconds):

  # Type    Start    End  Width  t~exp~   \w     \q     \k     \f   Frames
#--------------------------------------------------------------------------
  1  \w    -71.00 -38.00   0.50    0.07    --  -63.42 125.00 -30.00   66
  2  \w    -62.00 -25.00   0.50    0.07    --  -63.42 125.00  30.00   74
  3  \w    -70.00 -27.00   0.50    0.07    --  -63.42 125.00   0.00   86
  4  \w    -61.00 -23.00   0.50    0.07    --  -63.42 125.00-180.00   76
  5  \w     31.00  61.00   0.50    0.07    --   64.76 -95.00-180.00   60
  6  \w     28.00  56.00   0.50    0.07    --   64.76 -95.00-150.00   56
  7  \w     27.00  53.00   0.50    0.07    --   64.76 -95.00 150.00   52
  8  \w   -114.00 -59.00   0.50    0.07    --  -70.25 -15.00  60.00  110
  9  \w   -115.00 -38.00   0.50    0.07    --  -70.25 -15.00 120.00  154
 10  \w   -108.00 -82.00   0.50    0.07    --  -70.25 -14.00-149.00   52
 11  \w     33.00  59.00   0.50    0.07    --   71.11 -95.00 -60.00   52
 12  \w     38.00  67.00   0.50    0.07    --   71.11 -95.00-150.00   58
 13  \w     52.00  80.00   0.50    0.07    --   71.11 -95.00 150.00   56
 14  \w     33.00  79.00   0.50    0.07    --   71.11 -95.00  30.00   92
 15  \w   -104.00 -39.00   0.50    0.07    --  -76.79 125.00 -90.00  130
 16  \w   -100.00 -36.00   0.50    0.07    --  -76.79 125.00  60.00  128
 17  \w   -102.00 -59.00   0.50    0.07    --  -76.79 125.00-180.00   86
 18  \w   -106.00 -55.00   0.50    0.07    --  -76.79 -15.00   0.00  102
 19  \w   -120.00 -46.00   0.50    0.07    --  -76.79 -15.00-120.00  148
 20  \w   -114.00 -49.00   0.50    0.07    --  -76.79   0.00 -60.00  130
 21  \w   -108.00 -37.00   0.50    0.07    --  -80.92 125.00-150.00  142
 22  \w    -72.00 -47.00   0.50    0.07    --  -80.92 125.00 120.00   50
 23  \w   -109.00 -74.00   0.50    0.07    --  -80.92 125.00 120.00   70
 24  \w   -104.00 -55.00   0.50    0.07    --  -80.92   0.00  60.00   98
 25  \w   -109.00 -71.00   0.50    0.07    --  -80.92 125.00  30.00   76
 26  \w   -107.00 -37.00   0.50    0.07    --  -80.92 125.00 -60.00  140
;
_diffrn_measurement_device       'four-circle diffractometer'
_diffrn_measurement_device_type  'ROD, SynergyCustom system, HyPix-Arc 150'
_diffrn_measurement_method       '\w scans'
_diffrn_orient_matrix_type       
'CrysAlisPro convention (1999,Acta A55,543-557)'
_diffrn_orient_matrix_UB_11      -0.0079075000
_diffrn_orient_matrix_UB_12      0.1759166000
_diffrn_orient_matrix_UB_13      0.0112267000
_diffrn_orient_matrix_UB_21      0.1655436000
_diffrn_orient_matrix_UB_22      0.0005466000
_diffrn_orient_matrix_UB_23      0.1285194000
_diffrn_orient_matrix_UB_31      0.0860542000
_diffrn_orient_matrix_UB_32      0.0150996000
_diffrn_orient_matrix_UB_33      -0.1352576000
_diffrn_oxdiff_ac3_digest_hkl    41473532249bbeb7ae98e43031ba5f7792ebde
_diffrn_oxdiff_digest_hkl        
;
430c9d5b36cda04d20e7c78ef6ec6a2fd8fa59
;
_diffrn_oxdiff_digest_od_ed      
;

;
_diffrn_oxdiff_measurement_exp_name ipcs273.par
_diffrn_radiation_monochromator  mirror
_diffrn_radiation_probe          x-ray
_diffrn_radiation_type           'Cu K\a'
_diffrn_radiation_wavelength     1.54184
_diffrn_source                   'Rotating-anode X-ray tube'
_diffrn_source_type              'Rigaku (Cu) X-ray Source'
_reflns_Friedel_coverage         0.000
_reflns_Friedel_fraction_full    .
_reflns_Friedel_fraction_max     .
_reflns_number_gt                1103
_reflns_number_total             1257
_reflns_special_details          
;
 Reflections were merged by SHELXL according to the crystal
 class for the calculation of statistics and refinement.
 
 _reflns_Friedel_fraction is defined as the number of unique
 Friedel pairs measured divided by the number that would be
 possible theoretically, ignoring centric projections and
 systematic absences.
;
_reflns_threshold_expression     'I > 2\s(I)'
_computing_cell_refinement       'CrysAlisPro 1.171.44.117a (Rigaku OD, 2025)'
_computing_data_collection       
'CrysAlisPro system (CCD 44.117a 64-bit (release 07-07-2025))'
_computing_data_reduction        'CrysAlisPro 1.171.44.117a (Rigaku OD, 2025)'
_computing_molecular_graphics    'Olex2 1.5 (Dolomanov et al., 2009)'
_computing_publication_material  'Olex2 1.5 (Dolomanov et al., 2009)'
_computing_structure_refinement  'SHELXL 2019/3 (Sheldrick, 2015)'
_computing_structure_solution    'SHELXT  (Sheldrick, 2015)'
_refine_diff_density_max         0.377
_refine_diff_density_min         -0.388
_refine_diff_density_rms         0.056
_refine_ls_extinction_coef       .
_refine_ls_extinction_method     none
_refine_ls_goodness_of_fit_ref   0.999
_refine_ls_hydrogen_treatment    mixed
_refine_ls_matrix_type           full
_refine_ls_number_parameters     97
_refine_ls_number_reflns         1257
_refine_ls_number_restraints     0
_refine_ls_R_factor_all          0.0410
_refine_ls_R_factor_gt           0.0373
_refine_ls_restrained_S_all      0.999
_refine_ls_shift/su_max          0.000
_refine_ls_shift/su_mean         0.000
_refine_ls_structure_factor_coef Fsqd
_refine_ls_weighting_details     
'w=1/[\s^2^(Fo^2^)+(0.0629P)^2^+0.2313P] where P=(Fo^2^+2Fc^2^)/3'
_refine_ls_weighting_scheme      calc
_refine_ls_wR_factor_gt          0.1053
_refine_ls_wR_factor_ref         0.1088
_refine_special_details          
'O1 was split to resolve residual electron density near it.'
_olex2_refinement_description    
;
1. Others
 Sof(O1B)=1-FVAR(1)
 Sof(O1A)=FVAR(1)
2.a Aromatic/amide H refined with riding coordinates:
 C1(H1), C2(H2), C4(H4), C5(H5)
;
_atom_sites_solution_hydrogens   mixed
_atom_sites_solution_primary     dual
_atom_sites_solution_secondary   ?
loop_
_atom_site_label
_atom_site_type_symbol
_atom_site_fract_x
_atom_site_fract_y
_atom_site_fract_z
_atom_site_U_iso_or_equiv
_atom_site_adp_type
_atom_site_occupancy
_atom_site_site_symmetry_order
_atom_site_calc_flag
_atom_site_refinement_flags_posn
_atom_site_refinement_flags_adp
_atom_site_refinement_flags_occupancy
_atom_site_disorder_assembly
_atom_site_disorder_group
Cu1 Cu 0.500000 0.83882(6) 0.750000 0.0691(3) Uani 1 2 d S T P . .
P1 P 0.500000 0.49749(10) 0.750000 0.0693(3) Uani 1 2 d S T P . .
O1A O 0.370(4) 0.401(2) 0.8167(9) 0.087(4) Uani 0.69(7) 1 d . . P . .
H1A H 0.393(6) 0.392(5) 0.911(6) 0.114(14) Uiso 1 1 d . . . . .
O1B O 0.444(6) 0.369(2) 0.829(3) 0.069(7) Uani 0.31(7) 1 d . . P . .
O2 O 0.3989(3) 0.5949(3) 0.6164(2) 0.0903(7) Uani 1 1 d . . . . .
N1 N 0.6690(2) 0.8937(2) 0.6509(2) 0.0556(5) Uani 1 1 d . . . . .
C1 C 0.7609(3) 0.7888(3) 0.6045(4) 0.0726(7) Uani 1 1 d . . . . .
H1 H 0.737052 0.685724 0.613335 0.087 Uiso 1 1 calc R U . . .
C2 C 0.8892(4) 0.8263(3) 0.5442(4) 0.0698(7) Uani 1 1 d . . . . .
H2 H 0.948953 0.749136 0.512712 0.084 Uiso 1 1 calc R U . . .
C3 C 0.9295(2) 0.9777(2) 0.5303(2) 0.0492(5) Uani 1 1 d . . . . .
C4 C 0.8319(3) 1.0857(3) 0.5753(3) 0.0570(5) Uani 1 1 d . . . . .
H4 H 0.851919 1.189525 0.565614 0.068 Uiso 1 1 calc R U . . .
C5 C 0.7052(3) 1.0401(3) 0.6342(3) 0.0574(5) Uani 1 1 d . . . . .
H5 H 0.641822 1.115129 0.663787 0.069 Uiso 1 1 calc R U . . .

loop_
_atom_site_aniso_label
_atom_site_aniso_U_11
_atom_site_aniso_U_22
_atom_site_aniso_U_33
_atom_site_aniso_U_23
_atom_site_aniso_U_13
_atom_site_aniso_U_12
Cu1 0.0665(4) 0.0582(4) 0.1012(5) 0.000 0.0546(3) 0.000
P1 0.1226(8) 0.0422(4) 0.0568(5) 0.000 0.0475(5) 0.000
O1A 0.117(10) 0.087(4) 0.060(2) 0.002(2) 0.030(3) -0.040(6)
O1B 0.098(15) 0.055(6) 0.062(5) -0.009(3) 0.036(7) -0.028(6)
O2 0.1363(19) 0.0785(13) 0.0756(12) 0.0163(10) 0.0623(12) 0.0378(13)
N1 0.0546(10) 0.0523(11) 0.0690(12) -0.0008(8) 0.0320(9) -0.0025(8)
C1 0.0805(17) 0.0491(12) 0.109(2) -0.0047(13) 0.0602(16) -0.0073(12)
C2 0.0792(17) 0.0484(13) 0.103(2) -0.0069(12) 0.0604(16) -0.0019(11)
C3 0.0502(11) 0.0511(11) 0.0519(10) 0.0009(9) 0.0235(9) -0.0022(9)
C4 0.0556(12) 0.0465(11) 0.0767(14) 0.0061(10) 0.0314(11) 0.0015(9)
C5 0.0534(11) 0.0520(12) 0.0742(14) 0.0031(10) 0.0301(10) 0.0065(10)

_geom_special_details            
;
 All esds (except the esd in the dihedral angle between two l.s. planes)
 are estimated using the full covariance matrix.  The cell esds are taken
 into account individually in the estimation of esds in distances, angles
 and torsion angles; correlations between esds in cell parameters are only
 used when they are defined by crystal symmetry.  An approximate (isotropic)
 treatment of cell esds is used for estimating esds involving l.s. planes.
;
loop_
_geom_bond_atom_site_label_1
_geom_bond_atom_site_label_2
_geom_bond_distance
_geom_bond_site_symmetry_2
_geom_bond_publ_flag
Cu1 O2 2.460(3) . ?
Cu1 O2 2.460(3) 2_656 ?
Cu1 N1 1.9299(18) 2_656 ?
Cu1 N1 1.9299(18) . ?
P1 O1A 1.624(17) 2_656 ?
P1 O1A 1.624(17) . ?
P1 O1B 1.457(13) 2_656 ?
P1 O1B 1.457(13) . ?
P1 O2 1.497(2) . ?
P1 O2 1.497(2) 2_656 ?
O1A H1A 0.78(5) . ?
O1B H1A 0.95(5) . ?
N1 C1 1.338(3) . ?
N1 C5 1.332(3) . ?
C1 H1 0.9300 . ?
C1 C2 1.377(4) . ?
C2 H2 0.9300 . ?
C2 C3 1.380(3) . ?
C3 C3 1.493(4) 3_776 ?
C3 C4 1.384(3) . ?
C4 H4 0.9300 . ?
C4 C5 1.376(3) . ?
C5 H5 0.9300 . ?

loop_
_geom_angle_atom_site_label_1
_geom_angle_atom_site_label_2
_geom_angle_atom_site_label_3
_geom_angle
_geom_angle_site_symmetry_1
_geom_angle_site_symmetry_3
_geom_angle_publ_flag
O2 Cu1 O2 60.10(10) . 2_656 ?
N1 Cu1 O2 102.79(8) . . ?
N1 Cu1 O2 102.02(8) . 2_656 ?
N1 Cu1 O2 102.02(8) 2_656 . ?
N1 Cu1 O2 102.79(8) 2_656 2_656 ?
N1 Cu1 N1 151.27(13) 2_656 . ?
O1A P1 O1A 117(2) 2_656 . ?
O1B P1 O1A 96(3) . 2_656 ?
O1B P1 O1A 24.4(10) 2_656 2_656 ?
O1B P1 O1A 96(3) 2_656 . ?
O1B P1 O1A 24.4(10) . . ?
O1B P1 O1B 80(2) 2_656 . ?
O1B P1 O2 127(2) 2_656 2_656 ?
O1B P1 O2 106.1(10) . 2_656 ?
O1B P1 O2 127(2) . . ?
O1B P1 O2 106.1(10) 2_656 . ?
O2 P1 O1A 109.7(3) 2_656 . ?
O2 P1 O1A 109.7(3) . 2_656 ?
O2 P1 O1A 104.8(10) 2_656 2_656 ?
O2 P1 O1A 104.8(10) . . ?
O2 P1 O2 110.8(2) 2_656 . ?
P1 O1A H1A 114(4) . . ?
P1 O1B H1A 118(3) . . ?
P1 O2 Cu1 94.57(12) . . ?
C1 N1 Cu1 122.39(18) . . ?
C5 N1 Cu1 120.73(16) . . ?
C5 N1 C1 116.8(2) . . ?
N1 C1 H1 118.5 . . ?
N1 C1 C2 123.0(2) . . ?
C2 C1 H1 118.5 . . ?
C1 C2 H2 119.8 . . ?
C1 C2 C3 120.3(2) . . ?
C3 C2 H2 119.8 . . ?
C2 C3 C3 121.7(3) . 3_776 ?
C2 C3 C4 116.3(2) . . ?
C4 C3 C3 121.9(2) . 3_776 ?
C3 C4 H4 119.9 . . ?
C5 C4 C3 120.2(2) . . ?
C5 C4 H4 119.9 . . ?
N1 C5 C4 123.2(2) . . ?
N1 C5 H5 118.4 . . ?
C4 C5 H5 118.4 . . ?

loop_
_geom_torsion_atom_site_label_1
_geom_torsion_atom_site_label_2
_geom_torsion_atom_site_label_3
_geom_torsion_atom_site_label_4
_geom_torsion
_geom_torsion_site_symmetry_1
_geom_torsion_site_symmetry_2
_geom_torsion_site_symmetry_3
_geom_torsion_site_symmetry_4
_geom_torsion_publ_flag
Cu1 N1 C1 C2 -175.3(2) . . . . ?
Cu1 N1 C5 C4 175.21(18) . . . . ?
O1A P1 O2 Cu1 118.2(7) . . . . ?
O1A P1 O2 Cu1 -115.2(13) 2_656 . . . ?
O1B P1 O2 Cu1 130.6(11) . . . . ?
O1B P1 O2 Cu1 -141(2) 2_656 . . . ?
O2 P1 O2 Cu1 0.000(1) 2_656 . . . ?
N1 C1 C2 C3 0.5(5) . . . . ?
C1 N1 C5 C4 -1.2(4) . . . . ?
C1 C2 C3 C3 178.3(3) . . . 3_776 ?
C1 C2 C3 C4 -1.8(4) . . . . ?
C2 C3 C4 C5 1.7(4) . . . . ?
C3 C3 C4 C5 -178.5(2) 3_776 . . . ?
C3 C4 C5 N1 -0.2(4) . . . . ?
C5 N1 C1 C2 1.0(4) . . . . ?

_shelx_res_file                  
;
TITL ipcs273_auto_a.res in P2/c
    ipcs273_auto.res
    created by SHELXL-2019/3 at 19:23:17 on 06-Sep-2025
REM Old TITL ipcs273_auto in P2/c
REM SHELXT solution in P2/c: R1 0.264, Rweak 0.093, Alpha 0.029
REM <I/s> 0.478 for 83 systematic absences, Orientation as input
REM Formula found by SHELXT: C12 Cu N2 O2 P
CELL 1.54184 8.5755 8.7283 8.569 90 105.924 90
ZERR 2 0.0003 0.0002 0.0003 0 0.004 0
LATT 1
SYMM -X,+Y,0.5-Z
SFAC C H Cu N O P
UNIT 20 20 2 4 8 2
EQIV $1 1-X,+Y,1.5-Z

L.S. 200
PLAN  3
SIZE 0.05 0.08 0.17
TEMP 127
CONF
FREE O1B O1A
BIND Cu1 O2_$1
BIND Cu1 O2
BOND
MORE -1
BOND $H
fmap 2
acta
REM <olex2.extras>
REM <HklSrc "%./ipcs273_auto.hkl">
REM </olex2.extras>

WGHT    0.062900    0.231300
FVAR       6.16741   0.68969
CU1   3    0.500000    0.838821    0.750000    10.50000    0.06648    0.05823 =
         0.10120    0.00000    0.05456    0.00000
P1    6    0.500000    0.497489    0.750000    10.50000    0.12261    0.04218 =
         0.05676    0.00000    0.04752    0.00000
O1A   5    0.369814    0.400526    0.816668    21.00000    0.11695    0.08682 =
         0.05976    0.00203    0.02998   -0.03968
H1A   2    0.392582    0.392305    0.911214    11.00000    0.11407
O1B   5    0.443748    0.369259    0.828967   -21.00000    0.09794    0.05524 =
         0.06216   -0.00892    0.03585   -0.02826
O2    5    0.398931    0.594898    0.616418    11.00000    0.13633    0.07855 =
         0.07560    0.01630    0.06228    0.03776
N1    4    0.668986    0.893683    0.650947    11.00000    0.05456    0.05227 =
         0.06904   -0.00080    0.03203   -0.00248
C1    1    0.760913    0.788759    0.604493    11.00000    0.08051    0.04909 =
         0.10860   -0.00466    0.06024   -0.00734
AFIX  43
H1    2    0.737052    0.685724    0.613335    11.00000   -1.20000
AFIX   0
C2    1    0.889177    0.826275    0.544216    11.00000    0.07916    0.04837 =
         0.10290   -0.00686    0.06041   -0.00190
AFIX  43
H2    2    0.948953    0.749136    0.512712    11.00000   -1.20000
AFIX   0
C3    1    0.929490    0.977729    0.530309    11.00000    0.05021    0.05114 =
         0.05190    0.00091    0.02351   -0.00216
C4    1    0.831883    1.085729    0.575257    11.00000    0.05565    0.04651 =
         0.07674    0.00611    0.03135    0.00146
AFIX  43
H4    2    0.851919    1.189525    0.565614    11.00000   -1.20000
AFIX   0
C5    1    0.705228    1.040063    0.634196    11.00000    0.05343    0.05198 =
         0.07424    0.00305    0.03015    0.00646
AFIX  43
H5    2    0.641822    1.115129    0.663787    11.00000   -1.20000
AFIX   0
HKLF 4


REM  ipcs273_auto_a.res in P2/c
REM wR2 = 0.1088, GooF = S = 0.999, Restrained GooF = 0.999 for all data
REM R1 = 0.0373 for 1103 Fo > 4sig(Fo) and 0.0410 for all 1257 data
REM 97 parameters refined using 0 restraints

END

WGHT      0.0620      0.1777

REM Highest difference peak  0.377,  deepest hole -0.388,  1-sigma level  0.056
Q1    1   0.5000  0.9527  0.7500  10.50000  0.05    0.38
Q2    1   0.5000  0.7155  0.7500  10.50000  0.05    0.35
Q3    1   0.3618  0.4994  0.5991  11.00000  0.05    0.27
;
_shelx_res_checksum              78250
_olex2_exptl_crystal_mounting_method 'As described in main text.'
_olex2_submission_original_sample_id ipcs273
_olex2_submission_special_instructions 'No special instructions were received'
_oxdiff_exptl_absorpt_empirical_details 
;
Empirical correction (ABSPACK) includes:
- Absorption correction using spherical harmonics
- Frame scaling
;
_oxdiff_exptl_absorpt_empirical_full_max 1.760
_oxdiff_exptl_absorpt_empirical_full_min 0.665
_chemical_properties_physical    Heat-sensitive
